# Supplementary material for: Metabolome and Transcriptome Analyses Reveal Metabolomic Variations and Key Transcription Factors Involved in Lipid Biosynthesis During Seed Development in Carya illinoinensis
Source: Int J Mol Sci. 2024 Oct 28;25(21):11571. doi: 10.3390/ijms252111571 (PMC11546405; doi:10.3390/ijms252111571)
Supplement: Supplementary file 1 [file ijms-25-11571-s001.zip › Supplementary Tables.xlsx]

## Sheet: Table S1
Table S1. Metabolite features and their identification information.
Type	All	MS2	MS1	MS1+MS2	unknown
POS	22654	672	4917	5589	17065
NEG	18993	268	3909	4177	14816

## Sheet: Table S2
Table S2. Basic information of metabolites in MS2.
Mode	index	MS2_name	MS2 score	RT	m/z	S1-1	S1-2	S1-3	S2-1	S2-2	S2-3	S3-1	S3-2	S3-3	SuperClass	Class	SubClass
Positve	POS00001	Deltaline	1	360.372	508.296	2.79831e-05	2.53143e-05	2.14061e-05	1.23055e-05	1.35066e-05	1.44665e-05	1.17796e-05	1.25732e-05	1.23936e-05	Lipids and lipid-like molecules	Prenol lipids	Diterpenoids
Positve	POS00002	epsilon-Viniferin	1	246.555	455.151	3.85507e-05	3.63357e-05	2.8772e-05	2.36571e-05	1.46288e-05	3.09594e-05	4.30983e-05	4.69726e-05	4.33268e-05	Phenylpropanoids and polyketides	2-arylbenzofuran flavonoids	HASH(0x2586d88)
Positve	POS00003	(3S,5R,6R,7E)-3,5,6-Trihydroxy-7-megastigmen-9-one	1	453.041	225.148	2.55976e-09	1.22105e-06	1.01517e-06	9.27904e-07	8.92691e-07	9.32885e-07	1.71155e-09	9.01355e-07	8.43614e-07	--	--	--
Positve	POS00004	PC(22:5(7Z,10Z,13Z,16Z,19Z)/16:1(9Z))	1	412.015	806.57	2.16165e-06	2.41316e-09	2.09573e-09	6.40694e-06	1.91778e-06	1.1992e-06	7.30187e-07	5.91991e-07	2.00803e-07	Lipids and lipid-like molecules	Glycerophospholipids	Glycerophosphocholines
Positve	POS00005	1-Hexanol	1	602.75	85.1007	3.48956e-05	2.72498e-05	2.14448e-05	2.15432e-05	2.3338e-05	2.40433e-05	2.36891e-05	2.13444e-05	2.46806e-05	Lipids and lipid-like molecules	Fatty Acyls	Fatty alcohols
Positve	POS00006	Sphinganine	1	355.845	302.305	2.55976e-09	1.21307e-06	1.19562e-06	7.45555e-07	1.57063e-06	1.28643e-06	8.8555e-07	1.32719e-06	1.18885e-06	Organic nitrogen compounds	Organonitrogen compounds	Amines
Positve	POS00007	Sarcosine	1	45.2621	90.0548	4.66598e-05	4.8688e-05	4.09818e-05	2.32596e-05	1.58826e-05	6.45206e-05	9.31267e-05	9.17572e-05	8.6639e-05	Organic acids and derivatives	Carboxylic acids and derivatives	Amino acids, peptides, and analogues
Positve	POS00008	Dihydromelilotoside	1	252.412	329.121	3.79672e-07	3.52624e-07	3.84092e-07	2.07806e-05	1.5728e-05	1.23931e-05	0.000144186	0.000140816	0.000139732	Organic oxygen compounds	Organooxygen compounds	Carbohydrates and carbohydrate conjugates
Positve	POS00009	L-Galactose	1	48.762	198.097	0.000653935	0.000443427	0.000521714	0.000246066	0.00025083	0.000301727	0.000401007	0.00048803	0.000390656	Organic oxygen compounds	Organooxygen compounds	Carbohydrates and carbohydrate conjugates
Positve	POS00010	Beta-Aminopropionitrile	1	779.082	71.0603	0.000774571	0.000557013	0.000500774	0.000543841	0.000466251	0.00044045	0.000420337	0.000645095	0.000547092	Organic nitrogen compounds	Organonitrogen compounds	Organic cyanides
Positve	POS00011	8-iso-15-keto-PGE2	1	373.851	351.214	8.38603e-06	7.82369e-06	5.93132e-06	2.28598e-06	1.74449e-06	1.64401e-06	3.88699e-06	3.60454e-06	3.0865e-06	Lipids and lipid-like molecules	Fatty Acyls	Eicosanoids
Positve	POS00012	4,8 Dimethylnonanoyl carnitine	1	388.372	330.264	3.65773e-07	2.97418e-07	1.7334e-07	2.66807e-07	1.81232e-07	1.50518e-07	1.58275e-06	1.51933e-06	1.47788e-06	Lipids and lipid-like molecules	Fatty Acyls	Fatty acid esters
Positve	POS00013	Adenosine	0.999949	212.157	268.104	0.000410766	0.000463427	0.00039429	0.000378376	0.000212456	0.000395374	0.000259955	0.000239222	0.000236316	Nucleosides, nucleotides, and analogues	Purine nucleosides	HASH(0x1b57260)
Positve	POS00014	N-Methylsalsolinol	0.999889	403.54	194.117	3.33296e-05	3.06075e-05	2.60896e-05	1.80993e-05	1.45595e-05	1.86152e-05	1.76065e-05	1.03405e-05	1.80249e-05	Organoheterocyclic compounds	Tetrahydroisoquinolines	HASH(0x251eb50)
Positve	POS00015	L-Phenylalanine	0.999847	194.203	166.086	7.01151e-05	7.05835e-05	5.5987e-05	4.21447e-05	2.79738e-05	6.78615e-05	0.000489195	0.000472401	0.000428655	Organic acids and derivatives	Carboxylic acids and derivatives	Amino acids, peptides, and analogues
Positve	POS00016	Adenosine monophosphate (AMP)	0.999828	87.9781	348.07	4.3546e-06	4.85502e-06	4.68651e-06	3.98343e-06	2.12765e-06	1.77634e-05	2.05565e-05	2.07302e-05	2.00197e-05	--	--	--
Positve	POS00017	Quinone	0.999797	50.3509	109.028	1.54321e-05	9.50076e-06	8.87968e-06	8.44378e-06	9.84665e-06	1.75385e-05	2.67332e-05	2.87368e-05	2.86042e-05	Organic oxygen compounds	Organooxygen compounds	Carbonyl compounds
Positve	POS00018	D-Proline	0.999733	49.7726	116.07	8.67449e-05	7.5534e-05	6.84036e-05	3.56294e-05	3.01224e-05	7.53776e-05	0.000288073	0.000309438	0.000283062	Organic acids and derivatives	Carboxylic acids and derivatives	Amino acids, peptides, and analogues
Positve	POS00019	5'-Methylthioadenosine	0.999522	262.605	298.096	7.93053e-05	7.87606e-05	6.37328e-05	7.51712e-05	4.82454e-05	0.000104945	2.61007e-06	2.43785e-06	1.77322e-06	Nucleosides, nucleotides, and analogues	5'-deoxyribonucleosides	5'-deoxy-5'-thionucleosides
Positve	POS00020	Phloretin	0.999104	328.185	275.091	1.46712e-05	1.34549e-05	1.01224e-05	1.77397e-09	1.36197e-05	1.63267e-05	1.51342e-05	1.41954e-05	1.39384e-05	Phenylpropanoids and polyketides	Linear 1,3-diarylpropanoids	Chalcones and dihydrochalcones
Positve	POS00021	L-Pyroglutamic acid	0.999037	42.0364	130.05	0.000136907	0.000138275	0.00011232	4.7695e-05	3.7065e-05	7.58566e-05	5.13751e-05	5.02901e-05	5.13627e-05	Organic acids and derivatives	Carboxylic acids and derivatives	Amino acids, peptides, and analogues
Positve	POS00022	N-Acetylputrescine	0.998975	75.7377	131.118	2.39222e-05	2.79387e-05	1.99101e-05	2.1256e-05	1.1222e-05	1.92656e-09	6.64569e-06	7.23056e-06	7.86701e-06	Organic acids and derivatives	Carboximidic acids and derivatives	Carboximidic acids
Positve	POS00023	Cytidine	0.998615	51.5979	244.092	5.87045e-06	4.21159e-06	4.69384e-06	2.40553e-06	1.49275e-06	1.08809e-06	8.25034e-08	1.79905e-09	1.78524e-09	Nucleosides, nucleotides, and analogues	Pyrimidine nucleosides	HASH(0x592c520)
Positve	POS00024	Ethyl (脗卤)-3-hydroxybutyrate	0.652669	214.323	133.086	1.94237e-06	1.82265e-06	1.64967e-06	1.11427e-06	1.04305e-06	1.06898e-06	2.01889e-06	1.74724e-06	1.70243e-06	--	--	--
Positve	POS00025	L-Alanine	0.99851	12.8065	90.0548	2.20589e-06	2.36357e-06	1.85341e-06	2.37727e-06	1.64937e-06	1.74341e-06	2.24561e-06	1.79905e-09	1.78524e-09	Organic acids and derivatives	Carboxylic acids and derivatives	Amino acids, peptides, and analogues
Positve	POS00026	D-Glutamine	0.998317	44.9844	147.076	0.000187656	0.000191713	0.000153946	2.99537e-05	2.27725e-05	3.77012e-05	4.86674e-05	4.598e-05	5.10299e-05	Organic acids and derivatives	Carboxylic acids and derivatives	Amino acids, peptides, and analogues
Positve	POS00027	Diethanolamine	0.998014	779.943	74.0962	0.000242036	0.000245268	0.000202187	0.000170047	0.000188755	0.000193244	0.000174343	0.000195244	0.00017049	Organic nitrogen compounds	Organonitrogen compounds	Amines
Positve	POS00028	2,3-Butanediol	0.998004	896.245	73.0647	1.22147e-05	7.43176e-06	2.66348e-06	2.88528e-06	3.43347e-06	1.32995e-05	6.59126e-06	7.12023e-06	6.36816e-06	Organic oxygen compounds	Organooxygen compounds	Alcohols and polyols
Positve	POS00029	Serotonin	0.997754	209.732	177.102	1.6778e-05	1.5578e-05	1.30317e-05	0.000115702	8.76191e-05	0.000139381	0.000235236	0.00023101	0.000218144	Organoheterocyclic compounds	Indoles and derivatives	Tryptamines and derivatives
Positve	POS00030	Glycerophosphocholine	0.997561	43.8919	258.11	7.55714e-07	1.60282e-06	6.59341e-07	5.90668e-06	2.92424e-06	6.68685e-06	0.000295274	0.000270375	0.000315116	Lipids and lipid-like molecules	Glycerophospholipids	Glycerophosphocholines
Positve	POS00031	Epicatechin	0.997195	260.486	291.085	9.14557e-05	9.40552e-05	7.98161e-05	7.64244e-05	4.54012e-05	4.6205e-05	2.29885e-05	2.07699e-05	8.80662e-06	Phenylpropanoids and polyketides	Flavonoids	Flavans
Positve	POS00032	Protoanemonin	0.997127	304.749	97.0282	3.32635e-07	3.50864e-07	3.02977e-07	1.937e-07	2.01047e-07	3.12339e-07	4.0386e-07	3.91587e-07	3.5559e-07	Organoheterocyclic compounds	Dihydrofurans	Furanones
Positve	POS00033	Safrole	0.996476	571.419	163.075	0.000401412	0.000356699	0.000287023	0.000243406	0.000246874	0.000299208	0.000259493	0.000277722	0.000269343	Organoheterocyclic compounds	Benzodioxoles	HASH(0x16777d0)
Positve	POS00034	L-Glutamic acid	0.996283	41.5821	148.06	0.000756375	0.000771807	0.000663718	0.000330835	0.000269247	0.00059292	0.000380063	0.000365404	0.000366438	Organic acids and derivatives	Carboxylic acids and derivatives	Amino acids, peptides, and analogues
Positve	POS00035	D-alpha-Aminobutyric acid	0.996214	789.621	104.071	5.60668e-06	7.12246e-06	2.62968e-06	6.6999e-06	6.13953e-06	2.028e-06	7.29203e-06	7.57561e-06	7.83419e-06	Organic acids and derivatives	Carboxylic acids and derivatives	Amino acids, peptides, and analogues
Positve	POS00036	L-Serine	0.995884	43.5101	106.05	3.07891e-05	2.95076e-05	2.52746e-05	8.42793e-06	6.62515e-06	2.8355e-05	3.83769e-05	3.78619e-05	3.77865e-05	Organic acids and derivatives	Carboxylic acids and derivatives	Amino acids, peptides, and analogues
Positve	POS00037	Glutaral	0.995598	74.7805	101.059	9.15232e-06	2.41316e-09	6.58951e-06	7.74802e-06	6.17736e-06	6.61745e-06	5.78998e-06	7.08766e-06	6.93744e-06	Organic oxygen compounds	Organooxygen compounds	Carbonyl compounds
Positve	POS00038	L-Arginine	0.995412	52.1675	175.119	0.000733241	0.000380131	0.00059593	7.81467e-05	6.8228e-05	0.000233702	0.000511391	0.000508681	0.000210427	Organic acids and derivatives	Carboxylic acids and derivatives	Amino acids, peptides, and analogues
Positve	POS00039	DL-Tyrosine	0.995138	85.9732	182.081	2.65529e-05	2.33287e-05	2.11079e-05	1.29091e-05	8.61967e-06	2.3566e-05	0.000160291	0.000159	0.00014715	--	--	--
Positve	POS00040	L-allo-isoleucine	0.995088	88.1403	132.102	0.00020512	0.000202818	0.000161548	8.58943e-05	1.77956e-09	0.00015367	0.000229194	0.000220735	0.000192498	Organic acids and derivatives	Carboxylic acids and derivatives	Amino acids, peptides, and analogues
Positve	POS00041	Trigonelline	0.994326	49.819	138.055	2.32705e-05	1.84346e-05	1.73989e-05	3.81163e-05	3.45095e-05	3.20469e-05	5.9586e-05	7.14919e-05	6.06241e-05	Alkaloids and derivatives	-	HASH(0x34b1ff8)
Positve	POS00042	sn-Glycerol3-phosphate	0.993703	44.5005	173.025	2.33491e-06	1.20691e-06	4.59086e-07	2.58639e-06	7.5995e-07	1.92656e-09	3.51132e-06	7.1663e-06	3.98436e-06	--	--	--
Positve	POS00043	8-Hydroxy-2'-deoxyguanosine	0.993405	189.493	284.098	8.0843e-05	7.99106e-05	6.84819e-05	3.18087e-05	1.9454e-05	3.88554e-05	5.66123e-06	5.71772e-06	5.19351e-06	Nucleosides, nucleotides, and analogues	Purine nucleosides	Purine 2'-deoxyribonucleosides
Positve	POS00044	Petunidin 3-glucoside	0.993201	314.276	479.118	4.06596e-07	3.36188e-07	3.00377e-07	1.40126e-06	9.8769e-07	9.38509e-07	9.01166e-07	8.95758e-07	7.87889e-07	Phenylpropanoids and polyketides	Flavonoids	Flavonoid glycosides
Positve	POS00045	Isopropyl formate	0.990871	189.098	89.0594	1.57121e-05	1.41308e-05	1.37512e-05	1.31865e-05	1.26123e-05	1.4528e-05	1.33441e-05	1.20148e-05	1.32453e-05	Organic acids and derivatives	Carboxylic acids and derivatives	Carboxylic acid derivatives
Positve	POS00046	N-Oleoylethanolamine	0.990754	617.01	326.305	1.62057e-05	1.21425e-05	3.2167e-06	3.47311e-06	8.97274e-06	5.03802e-06	1.12949e-05	1.19479e-05	1.6226e-05	Organic nitrogen compounds	Organonitrogen compounds	Amines
Positve	POS00047	L-Tryptophan	0.989551	227.583	205.096	2.81636e-05	3.02505e-05	2.35014e-05	1.85883e-05	1.00334e-05	2.13656e-05	0.000186955	0.000177613	0.000174266	Organoheterocyclic compounds	Indoles and derivatives	Indolyl carboxylic acids and derivatives
Positve	POS00048	Racemethionine	0.987622	59.7039	150.058	9.82668e-06	8.9013e-06	7.30313e-06	2.87708e-06	2.08808e-06	6.43591e-06	1.71155e-09	5.82625e-05	2.71473e-05	Organic acids and derivatives	Carboxylic acids and derivatives	Amino acids, peptides, and analogues
Positve	POS00049	Melezitose	0.986349	53.1681	527.158	7.91343e-06	5.66636e-06	5.1954e-06	1.77397e-09	1.77956e-09	5.82791e-06	2.3907e-06	3.28198e-06	3.64568e-06	Organic oxygen compounds	Organooxygen compounds	Carbohydrates and carbohydrate conjugates
Positve	POS00050	Linoleoyl ethanolamide	0.985973	592.664	324.289	1.02175e-05	8.398e-06	1.15405e-06	1.77818e-06	3.50161e-06	5.06828e-06	5.61924e-06	5.46327e-06	4.50843e-06	Organic nitrogen compounds	Organonitrogen compounds	Amines
Positve	POS00051	Indole-3-carboxaldehyde	0.984737	227.747	146.06	4.97002e-07	9.71503e-07	3.34786e-07	6.80763e-07	5.86539e-07	8.19012e-07	3.8814e-06	3.56792e-06	3.47127e-06	Organoheterocyclic compounds	Indoles and derivatives	Indoles
Positve	POS00052	LysoPA(16:0/0:0)	0.984557	509.733	433.232	2.45592e-06	2.78046e-06	2.54697e-06	1.79335e-06	1.70634e-06	1.47063e-06	1.56083e-05	1.85206e-05	1.6326e-05	Lipids and lipid-like molecules	Glycerophospholipids	Glycerophosphates
Positve	POS00053	Pyrrolidine	0.983806	53.1253	72.0806	1.17822e-05	1.06831e-05	8.96345e-06	5.17898e-06	4.12857e-06	1.11915e-05	5.49089e-05	5.28235e-05	5.39087e-05	Organoheterocyclic compounds	Pyrrolidines	HASH(0x282efc0)
Positve	POS00054	D(+)-Pipecolinic acid	0.982276	35.6388	130.086	2.55976e-09	1.23534e-06	8.8576e-07	9.66744e-07	6.64955e-07	1.26574e-06	9.75881e-07	8.7833e-07	1.00866e-06	--	--	--
Positve	POS00055	Polyporusterone B	0.980955	619.866	477.319	0.000214802	0.000141563	6.93223e-05	8.96146e-05	0.000155012	0.000101928	0.000104437	8.06566e-05	0.000159273	Lipids and lipid-like molecules	Steroids and steroid derivatives	Bile acids, alcohols and derivatives
Positve	POS00056	L-gamma-Glutamyl-S-allylthio-L-cysteine	0.98072	101.221	323.074	2.83431e-06	6.34086e-06	1.96457e-06	4.18084e-06	6.34636e-07	2.06584e-06	1.94149e-06	5.05756e-06	1.67879e-06	Organic acids and derivatives	Carboxylic acids and derivatives	Amino acids, peptides, and analogues
Positve	POS00057	Indole-3-propionic acid	0.980706	207.806	190.086	4.9443e-06	4.94335e-06	3.83853e-06	3.01634e-06	1.51387e-06	1.95411e-06	1.0615e-06	1.09303e-06	1.03476e-06	Organoheterocyclic compounds	Indoles and derivatives	Indolyl carboxylic acids and derivatives
Positve	POS00058	gamma-Aminobutyric acid	0.978234	20.2809	104.07	6.04828e-06	5.75586e-06	1.79248e-06	4.54157e-06	5.06257e-06	3.79008e-06	1.27018e-06	1.17769e-06	5.84245e-07	Organic acids and derivatives	Carboxylic acids and derivatives	Amino acids, peptides, and analogues
Positve	POS00059	ADP	0.977537	73.571	428.036	2.08778e-05	2.66985e-05	2.14729e-05	1.02693e-05	7.25982e-06	1.80255e-05	4.2068e-06	4.7572e-06	5.10933e-06	Nucleosides, nucleotides, and analogues	Purine nucleotides	Purine ribonucleotides
Positve	POS00060	Thiamine	0.977021	782.537	265.111	2.84418e-06	2.53126e-06	2.38405e-06	1.78922e-06	2.15812e-06	2.8755e-06	1.88831e-05	2.403e-05	2.77031e-05	Organoheterocyclic compounds	Diazines	Pyrimidines and pyrimidine derivatives
Positve	POS00061	Stachyose	0.975801	72.4706	689.21	5.18883e-08	1.76698e-08	1.08478e-08	2.05263e-06	1.00603e-06	1.38495e-06	1.19295e-05	1.73512e-05	1.90626e-05	Organic oxygen compounds	Organooxygen compounds	Carbohydrates and carbohydrate conjugates
Positve	POS00062	L-Pipecolic acid	0.974482	55.9047	130.086	6.52229e-06	6.80712e-06	4.73413e-06	1.02469e-05	7.54586e-06	8.92502e-06	6.90473e-06	7.30784e-06	7.82858e-06	Organic acids and derivatives	Carboxylic acids and derivatives	Amino acids, peptides, and analogues
Positve	POS00063	Nobiletin	0.974449	487.271	403.148	2.55976e-09	2.41316e-09	2.09573e-09	1.77397e-09	1.77956e-09	1.92656e-09	3.75504e-06	3.18887e-06	3.16309e-06	Phenylpropanoids and polyketides	Flavonoids	O-methylated flavonoids
Positve	POS00064	Palmitic amide	0.973944	644.017	256.263	0.00581471	0.00450256	0.00225908	0.00198282	0.00543233	0.00239839	0.00293163	0.00260154	0.00500453	Lipids and lipid-like molecules	Fatty Acyls	Fatty amides
Positve	POS00065	Phosphorylcholine	0.973217	656.118	184.073	6.08891e-06	1.10634e-05	2.09573e-09	1.03068e-05	6.40907e-06	8.73237e-06	4.22822e-06	3.36067e-06	2.49791e-06	Organic nitrogen compounds	Organonitrogen compounds	Quaternary ammonium salts
Positve	POS00066	S-Adenosylmethionine	0.972658	335.223	399.142	2.12009e-06	1.20453e-06	2.73839e-06	2.04327e-06	3.35753e-06	1.35372e-06	7.99489e-07	6.61158e-07	5.99365e-07	Nucleosides, nucleotides, and analogues	5'-deoxyribonucleosides	5'-deoxy-5'-thionucleosides
Positve	POS00067	Uracil	0.971214	90.0047	113.034	6.78933e-07	1.60159e-06	7.90297e-07	8.47693e-07	2.29861e-07	5.62824e-08	1.71155e-09	1.79905e-09	1.78524e-09	Organoheterocyclic compounds	Diazines	Pyrimidines and pyrimidine derivatives
Positve	POS00068	4-Hydroxy-2-butenoic acid gamma-lactone	0.969951	61.1208	85.0282	3.15655e-05	3.3845e-05	2.57117e-05	2.64637e-05	1.84601e-05	6.33047e-05	0.000117127	0.000136832	0.000128839	Organoheterocyclic compounds	Dihydrofurans	Furanones
Positve	POS00069	4-Deoxyerythronic acid	0.968168	45.9591	87.0439	8.32519e-06	7.23463e-06	6.3253e-06	6.41929e-06	4.17737e-06	1.1439e-05	5.40124e-05	5.70826e-05	5.05303e-05	Organic oxygen compounds	Organooxygen compounds	Carbohydrates and carbohydrate conjugates
Positve	POS00070	1-Butylamine	0.966454	656.3	74.0963	1.76554e-05	1.53081e-05	1.42841e-05	1.08514e-05	1.12819e-05	1.36234e-05	1.08532e-05	1.79905e-09	1.34159e-05	Organic nitrogen compounds	Organonitrogen compounds	Amines
Positve	POS00071	Metenamine	0.966117	727.885	141.113	0.000157732	0.000133748	8.4303e-05	7.20434e-05	7.45212e-05	8.50066e-05	1.71155e-09	4.97609e-05	4.50976e-05	Organoheterocyclic compounds	Triazinanes	1,3,5-triazinanes
Positve	POS00072	4,4-Dimethoxy-2-butanone	0.96462	189.098	133.086	2.55976e-09	2.41316e-09	2.09573e-09	5.2166e-06	5.2861e-06	5.8305e-06	5.62716e-06	1.79905e-09	5.27169e-06	Organic oxygen compounds	Organooxygen compounds	Carbonyl compounds
Positve	POS00073	NAD	0.962978	102.606	664.116	1.85938e-05	2.03275e-05	1.71319e-05	1.19257e-05	8.76048e-06	1.75789e-05	6.94249e-06	6.87501e-06	7.72091e-06	Nucleosides, nucleotides, and analogues	(5'->5')-dinucleotides	HASH(0x4de7c78)
Positve	POS00074	Dihydro-4-mercapto-3(2H)-furanone	0.961625	44.1707	119.019	1.28247e-05	8.24534e-06	9.03674e-06	4.63848e-06	5.82413e-06	5.04787e-06	2.50901e-06	6.7867e-06	2.71889e-06	Organoheterocyclic compounds	Dihydrofurans	Furanones
Positve	POS00075	2-Pyrrolidinone	0.961105	15.6411	86.0598	6.37754e-06	6.2285e-06	5.15213e-06	3.366e-06	1.77956e-09	3.61434e-06	4.02649e-06	4.80645e-06	1.78524e-09	Organoheterocyclic compounds	Pyrrolidines	Pyrrolidones
Positve	POS00076	D-Aspartic acid	0.959957	41.0975	134.045	0.000157164	0.000150096	0.000136482	6.53471e-05	5.85257e-05	6.918e-05	0.000132866	0.000142244	0.000128877	Organic acids and derivatives	Carboxylic acids and derivatives	Amino acids, peptides, and analogues
Positve	POS00077	Caryophyllene alpha-oxide	0.958755	47.6369	221.185	6.82459e-05	6.56814e-05	6.45035e-05	6.06057e-05	5.26854e-05	9.92269e-05	0.000130248	0.000138507	0.000130293	Lipids and lipid-like molecules	Prenol lipids	Sesquiterpenoids
Positve	POS00078	2,5-Dimethyl-3(2H)-furanone	0.956591	83.8468	113.06	5.3523e-06	4.12333e-06	3.60095e-06	1.90261e-06	2.27677e-06	1.90716e-06	2.26752e-06	1.0632e-06	2.56646e-06	Organoheterocyclic compounds	Dihydrofurans	Furanones
Positve	POS00079	N-Malonyltryptophan	0.956071	249.203	291.097	3.63946e-05	3.24705e-05	2.69286e-05	2.9682e-05	1.97745e-05	2.07959e-05	9.1327e-05	8.41899e-05	9.14178e-05	Organic acids and derivatives	Carboxylic acids and derivatives	Amino acids, peptides, and analogues
Positve	POS00080	4-Aminobutyric acid	0.95596	44.0362	104.07	1.21177e-05	1.01459e-05	1.1184e-05	7.80804e-06	7.75503e-06	1.7267e-05	9.38949e-05	0.00010714	8.64071e-05	Organic acids and derivatives	Carboxylic acids and derivatives	Amino acids, peptides, and analogues
Positve	POS00081	2-(3-carboxy-3-(trimethylammonio)propyl)-L-histidine	0.955491	260.011	300.179	3.8168e-06	4.07861e-06	3.17245e-06	1.77397e-09	4.83683e-06	4.0491e-06	2.98911e-06	2.68717e-06	2.59956e-06	Organic acids and derivatives	Carboxylic acids and derivatives	Amino acids, peptides, and analogues
Positve	POS00082	Ethylmethylacetic acid	0.955126	201.492	103.075	4.6121e-06	4.43811e-06	3.38766e-06	7.20809e-07	4.99068e-07	6.9967e-07	5.40164e-07	6.82865e-07	6.24885e-07	Lipids and lipid-like molecules	Fatty Acyls	Fatty acids and conjugates
Positve	POS00083	Syringol	0.953635	286.817	172.097	2.10423e-05	2.01671e-05	1.68381e-05	1.29186e-05	1.28966e-05	1.35856e-05	1.26013e-05	1.27982e-05	1.26533e-05	Benzenoids	Phenols	Methoxyphenols
Positve	POS00084	Phenylethylamine	0.950816	244.227	122.096	4.41266e-07	3.54405e-07	3.46454e-07	9.13143e-07	7.61373e-07	1.16452e-06	3.10908e-06	2.99773e-06	2.75805e-06	Benzenoids	Benzene and substituted derivatives	Phenethylamines
Positve	POS00085	Betaine	0.947939	47.3627	118.086	4.14667e-05	3.2438e-05	3.43006e-05	5.08005e-05	5.18633e-05	3.66293e-05	0.000169545	0.00015494	0.000158102	Organic acids and derivatives	Carboxylic acids and derivatives	Amino acids, peptides, and analogues
Positve	POS00086	Phytosphingosine	0.946901	533.446	318.299	9.67636e-05	9.2376e-05	7.11242e-05	5.487e-05	7.93446e-05	6.57254e-05	0.000156775	0.000160069	0.000154375	Organic nitrogen compounds	Organonitrogen compounds	Amines
Positve	POS00087	4-Hydroxy-3-(3-methyl-2-butenyl)acetophenone	0.945618	341.371	205.122	9.19304e-07	9.10478e-07	7.83084e-07	6.22739e-07	3.80436e-07	6.27525e-07	1.25755e-06	1.23809e-06	1.11526e-06	Organic oxygen compounds	Organooxygen compounds	Carbonyl compounds
Positve	POS00088	Kynurenic acid	0.94491	146.528	190.049	7.36535e-06	8.70709e-06	6.67691e-06	1.00698e-05	6.97034e-06	7.6291e-06	2.55452e-05	2.72807e-05	2.51059e-05	Organoheterocyclic compounds	Quinolines and derivatives	Quinoline carboxylic acids
Positve	POS00089	PE(18:1(9Z)/16:0)	0.941652	492.318	718.537	7.8661e-06	8.37516e-06	7.89351e-06	5.26072e-06	3.89059e-06	2.79281e-06	2.01913e-06	1.99893e-06	2.02497e-06	Lipids and lipid-like molecules	Glycerophospholipids	Glycerophosphoethanolamines
Positve	POS00090	Docosanamide	0.940654	691.606	340.357	1.75644e-06	1.57511e-05	1.74818e-05	1.16411e-05	1.37301e-05	1.92656e-09	1.58615e-05	2.36407e-05	1.88394e-05	Lipids and lipid-like molecules	Fatty Acyls	Fatty amides
Positve	POS00091	Arachidoside	0.940535	262.091	305.102	5.59382e-06	4.67583e-06	3.94057e-06	3.5516e-06	3.94985e-06	4.28708e-06	1.03541e-05	1.00741e-05	9.29463e-06	Phenylpropanoids and polyketides	Flavonoids	Flavans
Positve	POS00092	PC(22:5(7Z,10Z,13Z,16Z,19Z)/18:2(9Z,12Z))	0.939614	782.088	832.581	0.00012497	0.000171816	8.26648e-05	1.43861e-05	6.28407e-06	1.25829e-05	1.19929e-05	1.50619e-05	1.32249e-05	Lipids and lipid-like molecules	Glycerophospholipids	Glycerophosphocholines
Positve	POS00093	LysoPE(16:0/0:0)	0.938748	565.997	454.299	1.27429e-06	2.41316e-09	9.67039e-07	1.77397e-09	5.48978e-08	1.56789e-06	5.32421e-07	8.56352e-07	5.32739e-07	Lipids and lipid-like molecules	Glycerophospholipids	Glycerophosphoethanolamines
Positve	POS00094	Genistein	0.936641	274.443	271.059	1.81699e-06	1.71751e-06	1.29417e-06	1.77397e-09	2.3157e-06	3.10023e-06	1.54368e-06	1.52342e-06	1.55701e-06	Phenylpropanoids and polyketides	Isoflavonoids	Isoflav-2-enes
Positve	POS00095	PI(18:1(9Z)/18:1(9Z))	0.935562	643.739	880.579	4.46038e-05	3.09087e-05	2.09573e-09	3.29998e-05	3.48077e-05	3.88778e-05	2.77643e-05	3.17617e-05	2.85732e-05	Lipids and lipid-like molecules	Glycerophospholipids	Glycerophosphoinositols
Positve	POS00096	Cytosine	0.935395	70.1579	112.05	1.62943e-06	1.21403e-06	1.3054e-06	3.38183e-06	1.45024e-06	1.40941e-06	5.02603e-06	4.62146e-06	3.50913e-06	Organoheterocyclic compounds	Diazines	Pyrimidines and pyrimidine derivatives
Positve	POS00097	2,2,6,7-Tetramethylbicyclo[4.3.0]nona-1(9),4-dien-8-one	0.935252	313.224	191.143	4.12917e-05	4.07961e-05	3.18857e-05	3.66666e-06	1.81299e-06	9.63335e-06	1.72143e-06	1.6298e-06	5.72467e-06	Organic oxygen compounds	Organooxygen compounds	Carbonyl compounds
Positve	POS00098	SM(d18:1/16:0)	0.932063	720.366	703.573	0.00015743	3.44329e-06	2.09573e-09	1.77397e-09	1.77956e-09	1.92656e-09	1.71155e-09	1.79905e-09	1.78524e-09	Lipids and lipid-like molecules	Sphingolipids	Phosphosphingolipids
Positve	POS00099	Octadecanamide	0.92983	692.02	284.294	0.00368141	0.00294359	1.36831e-06	0.00126972	0.00354381	0.00157871	0.00190647	0.00166964	0.00374592	Organic acids and derivatives	Carboximidic acids and derivatives	Carboximidic acids
Positve	POS00100	L-Asparagine	0.929281	44.0016	133.06	1.70909e-05	1.65141e-05	1.39969e-05	4.51513e-06	3.40972e-06	8.09788e-06	2.77772e-05	2.78967e-05	2.94057e-05	Organic acids and derivatives	Carboxylic acids and derivatives	Amino acids, peptides, and analogues
Positve	POS00101	PC(22:5(7Z,10Z,13Z,16Z,19Z)/18:1(11Z))	0.928594	502.491	834.596	1.82704e-07	4.90603e-06	1.39775e-05	7.02717e-06	3.2059e-05	4.12795e-05	4.81539e-05	3.68773e-05	3.75395e-05	Lipids and lipid-like molecules	Glycerophospholipids	Glycerophosphocholines
Positve	POS00102	3-Dehydrosphinganine	0.926938	662.418	300.289	7.13959e-05	4.33333e-05	3.62399e-05	4.28504e-05	6.78821e-05	5.04778e-05	6.42841e-05	6.01922e-05	6.79414e-05	Organic oxygen compounds	Organooxygen compounds	Carbonyl compounds
Positve	POS00103	1-(4-Hydroxy-3-methoxyphenyl)-7-phenyl-3,5-heptanedione	0.925694	322.691	327.159	2.55976e-09	5.24231e-08	1.05032e-08	6.67208e-08	1.78229e-08	4.07198e-08	1.13313e-06	9.79494e-07	7.33079e-07	Phenylpropanoids and polyketides	Diarylheptanoids	Linear diarylheptanoids
Positve	POS00104	Folinic acid	0.924688	202.642	474.174	1.52615e-06	1.6034e-06	1.47068e-06	3.34652e-06	2.52695e-06	2.94715e-06	6.27716e-06	5.98391e-06	6.18323e-06	Organoheterocyclic compounds	Pteridines and derivatives	Pterins and derivatives
Positve	POS00105	Jaceidin	0.922872	322.451	361.091	2.76664e-06	3.1251e-06	2.25473e-06	9.32634e-06	8.16898e-06	6.18282e-06	5.12297e-06	5.20814e-06	4.65637e-06	Phenylpropanoids and polyketides	Flavonoids	O-methylated flavonoids
Positve	POS00106	5,5-Dimethyl-2(5H)-furanone	0.922362	306.678	113.06	1.08903e-06	7.70056e-07	8.09719e-07	8.45474e-07	7.49236e-07	8.00517e-07	7.50111e-07	4.15013e-07	4.7687e-07	Organoheterocyclic compounds	Dihydrofurans	Furanones
Positve	POS00107	Eicosadienoic acid	0.92227	689.008	309.278	8.96825e-06	6.38293e-06	6.90787e-06	7.99249e-06	7.24652e-06	6.91834e-06	5.20164e-06	8.56694e-06	1.78524e-09	Lipids and lipid-like molecules	Fatty Acyls	Fatty acids and conjugates
Positve	POS00108	Furaneol acetate	0.92037	195.711	171.063	4.69103e-06	3.72231e-06	3.55436e-06	1.60692e-05	4.10973e-06	8.94122e-06	1.0554e-05	1.50813e-05	2.51304e-05	Organoheterocyclic compounds	Dihydrofurans	Furanones
Positve	POS00109	3',4',5,7-Tetrahydroxyisoflavanone	0.918394	260.58	289.071	3.09174e-05	3.22387e-05	2.86575e-05	2.71476e-05	1.6661e-05	1.60457e-05	8.31466e-06	7.58062e-06	6.7791e-06	Phenylpropanoids and polyketides	Isoflavonoids	Isoflavans
Positve	POS00110	Orientaloside	0.917541	379.385	541.205	2.55976e-09	2.41316e-09	2.09573e-09	1.77397e-09	1.77956e-09	1.92656e-09	7.67098e-06	7.73882e-06	6.98877e-06	Organic oxygen compounds	Organooxygen compounds	Carbohydrates and carbohydrate conjugates
Positve	POS00111	Alpha-CEHC	0.916958	586.457	279.159	2.08278e-05	1.81373e-05	1.51973e-05	1.26721e-05	1.35164e-05	1.56335e-05	1.54892e-05	1.60706e-05	1.50098e-05	Organoheterocyclic compounds	Benzopyrans	1-benzopyrans
Positve	POS00112	PC(16:0/P-18:1(11Z))	0.91591	769.481	744.592	8.74997e-06	1.47189e-05	1.11745e-05	2.46957e-05	5.43842e-06	6.54524e-06	5.73491e-06	1.53406e-05	1.89165e-05	Lipids and lipid-like molecules	Glycerophospholipids	Glycerophosphocholines
Positve	POS00113	13S-hydroxyoctadecadienoic acid	0.915381	550.093	279.231	9.83126e-06	9.80188e-06	5.12256e-06	4.15189e-06	6.78674e-06	5.05263e-06	5.30757e-06	5.38992e-06	1.00152e-05	--	--	--
Positve	POS00114	4-Trimethylammoniobutanoic acid	0.9142	199.928	146.117	2.08131e-05	2.03026e-05	1.61402e-05	1.01716e-05	6.24346e-06	1.50535e-05	2.20988e-06	2.27837e-06	2.10663e-06	Lipids and lipid-like molecules	Fatty Acyls	Fatty acids and conjugates
Positve	POS00115	PC(22:5(7Z,10Z,13Z,16Z,19Z)/18:3(6Z,9Z,12Z))	0.910078	733.554	830.579	2.55976e-09	3.38136e-06	2.66916e-06	3.88871e-06	7.58413e-06	8.47512e-06	4.02042e-06	5.18091e-06	4.64909e-06	Lipids and lipid-like molecules	Glycerophospholipids	Glycerophosphocholines
Positve	POS00116	2-(3-Hydroxy-4-methylphenyl)-5-methyl-4-hexen-3-one	0.909459	341.523	219.138	2.03722e-06	2.01134e-06	1.58739e-06	1.23495e-06	7.6044e-07	1.32957e-06	2.27433e-06	2.10601e-06	2.03174e-06	Lipids and lipid-like molecules	Prenol lipids	Monoterpenoids
Positve	POS00117	(-)-Epicatechin 8-C-galactoside	0.909201	280.544	453.138	4.59732e-07	4.69026e-07	2.78911e-07	1.51924e-06	8.2401e-07	9.85572e-07	1.73512e-07	3.32736e-07	1.89566e-07	--	--	--
Positve	POS00118	Cimifugin	0.90815	289.35	307.114	1.20218e-05	1.01967e-05	7.63044e-06	1.08287e-05	8.97452e-06	6.87495e-06	1.32187e-06	1.15588e-06	1.33172e-06	Organoheterocyclic compounds	Benzopyrans	1-benzopyrans
Positve	POS00119	xi-2,3-Dihydro-3,5-dihydroxy-6-methyl-4H-pyran-4-one	0.90799	343.454	159.065	8.50232e-06	8.05136e-06	7.05043e-06	6.12334e-06	6.12595e-06	6.46386e-06	1.71155e-09	6.22511e-06	6.17469e-06	Organoheterocyclic compounds	Pyrans	Pyranones and derivatives
Positve	POS00120	Isorhamnetin	0.906751	292.925	317.065	6.69763e-06	7.69442e-06	6.03535e-06	1.77397e-09	8.66032e-06	1.09303e-05	3.19362e-06	2.71215e-06	2.5709e-06	Phenylpropanoids and polyketides	Flavonoids	Flavones
Positve	POS00121	PC(22:6(4Z,7Z,10Z,13Z,16Z,19Z)/16:0)	0.904513	711.134	806.57	2.55976e-09	0.000704062	0.00052275	5.85973e-05	1.22621e-05	9.342e-06	5.37067e-06	4.45357e-06	3.46193e-06	Lipids and lipid-like molecules	Glycerophospholipids	Glycerophosphocholines
Positve	POS00122	Biochanin A	0.902475	196.85	285.082	5.63864e-06	5.13425e-06	3.70561e-06	1.56e-07	9.82959e-08	3.77707e-07	1.30436e-06	1.18633e-06	1.20357e-06	Phenylpropanoids and polyketides	Isoflavonoids	O-methylated isoflavonoids
Positve	POS00123	PI(20:2(11Z,14Z)/16:0)	0.901837	652.174	863.561	4.10152e-05	2.41316e-09	2.09573e-09	2.7505e-05	1.77956e-09	1.92656e-09	2.5852e-05	2.86216e-05	2.76507e-05	Lipids and lipid-like molecules	Glycerophospholipids	Glycerophosphoinositols
Positve	POS00124	1-Oleoylglycerophosphoinositol	0.901564	489.64	599.317	2.04247e-05	1.37082e-05	1.67617e-05	1.14977e-05	8.1291e-06	1.02571e-05	5.23753e-06	5.11717e-06	4.27261e-06	Lipids and lipid-like molecules	Glycerophospholipids	Glycerophosphoinositols
Positve	POS00125	D-Citrulline	0.900413	46.8189	176.102	0.000437342	0.000375761	0.000352649	4.10315e-05	5.2726e-05	8.38677e-05	0.00056428	0.00062485	0.000556147	Organic acids and derivatives	Carboxylic acids and derivatives	Amino acids, peptides, and analogues
Positve	POS00126	Glucosyl 6-hydroxy-2,6-dimethyl-2E,7-octadienoate	0.898226	391.453	347.169	1.18813e-06	1.10483e-06	1.51458e-06	9.88153e-07	6.06956e-07	1.92656e-09	9.98417e-07	8.36025e-07	1.03215e-06	Organic oxygen compounds	Organooxygen compounds	Carbohydrates and carbohydrate conjugates
Positve	POS00127	Protocatechuic acid ethylester	0.895459	229.493	183.065	2.56035e-06	2.64832e-06	2.04336e-06	1.68244e-06	8.57998e-07	1.38276e-06	1.47114e-06	1.43409e-06	1.36523e-06	--	--	--
Positve	POS00128	Deguelin	0.894348	429.652	395.147	2.55976e-09	2.41316e-09	2.09573e-09	1.77397e-09	1.77956e-09	1.92656e-09	4.90114e-06	4.40353e-06	3.70631e-06	Phenylpropanoids and polyketides	Isoflavonoids	Rotenoids
Positve	POS00129	Catechin 5-glucoside	0.893063	240.273	453.138	1.64552e-06	1.45505e-06	1.08144e-06	7.83153e-07	5.36095e-07	7.86163e-07	1.53206e-05	1.47295e-05	1.39155e-05	Phenylpropanoids and polyketides	Flavonoids	Flavonoid glycosides
Positve	POS00130	1,2-Cyclohexanedione	0.891614	372.578	113.06	1.2979e-06	1.1596e-06	1.51606e-06	1.16586e-06	8.01727e-07	1.50575e-06	9.79246e-07	9.58361e-07	7.48079e-07	Organic oxygen compounds	Organooxygen compounds	Carbonyl compounds
Positve	POS00131	Choline	0.8913	48.5641	104.107	0.00583157	0.00557758	0.00500468	0.00309788	0.00244814	0.00437181	0.00302606	0.00321288	0.00321618	Organic acids and derivatives	Organic sulfuric acids and derivatives	Sulfuric acid esters
Positve	POS00132	4',8-Dimethylgossypetin 3-glucoside	0.890387	287.856	509.129	3.68793e-07	3.99071e-07	3.48183e-07	7.97143e-07	1.77956e-09	6.4892e-07	2.7831e-07	2.42779e-07	2.41485e-07	Phenylpropanoids and polyketides	Flavonoids	Flavonoid glycosides
Positve	POS00133	PI(16:1(9Z)/18:1(11Z))	0.889901	642.387	835.53	0.000104528	6.19022e-05	4.11753e-05	5.80622e-05	1.77956e-09	1.92656e-09	9.6971e-05	0.000109656	0.000123132	Lipids and lipid-like molecules	Glycerophospholipids	Glycerophosphoinositols
Positve	POS00134	1-Aminocyclopropanecarboxylic acid	0.885928	42.0364	102.055	3.01512e-05	3.44804e-05	2.85892e-05	1.53692e-05	1.43458e-05	2.65107e-05	2.0925e-05	1.73529e-05	2.10229e-05	Organic acids and derivatives	Carboxylic acids and derivatives	Amino acids, peptides, and analogues
Positve	POS00135	1-Methyl-L-Histidine	0.885571	59.209	170.092	5.59712e-06	6.24564e-06	5.28558e-06	8.94208e-06	5.88184e-06	1.06611e-05	2.3052e-05	2.94575e-05	2.64175e-05	Organic acids and derivatives	Carboxylic acids and derivatives	Amino acids, peptides, and analogues
Positve	POS00136	D-Glucose 6-Phosphate	0.88436	41.1174	261.037	3.82424e-05	3.61568e-05	3.42176e-05	1.97844e-05	1.61365e-05	3.60324e-05	1.85365e-05	1.86341e-05	1.82623e-05	Organic oxygen compounds	Organooxygen compounds	Carbohydrates and carbohydrate conjugates
Positve	POS00137	2,5-Dihydro-2,4,5-trimethyloxazole	0.883157	252.68	114.091	1.94249e-06	1.97832e-06	1.84689e-06	1.4279e-06	1.46853e-06	1.64801e-06	1.64048e-06	1.40497e-06	1.78524e-09	Organoheterocyclic compounds	Azolines	Oxazolines
Positve	POS00138	7-Galloylcatechin	0.879587	300.027	443.096	8.16591e-06	9.00686e-06	8.05226e-06	3.86376e-06	2.33865e-06	3.01358e-06	1.92199e-06	1.88416e-06	1.85212e-06	Phenylpropanoids and polyketides	Flavonoids	Flavans
Positve	POS00139	PC(16:0/16:0)	0.877957	640.284	734.568	2.16179e-05	3.78983e-05	2.65257e-05	6.0368e-05	9.32801e-05	0.000168341	0.000240931	0.000341083	0.000285057	Lipids and lipid-like molecules	Glycerophospholipids	Glycerophosphocholines
Positve	POS00140	Morpholine	0.877924	739.114	88.0756	1.39533e-05	2.41316e-09	2.09573e-09	9.43483e-06	9.2538e-06	1.01485e-05	8.72714e-06	1.79905e-09	9.35881e-06	Organoheterocyclic compounds	Oxazinanes	Morpholines
Positve	POS00141	Tectorigenin	0.876585	313.447	301.07	5.13258e-06	5.66698e-06	4.76763e-06	5.52038e-06	2.23014e-06	2.93038e-06	2.33293e-06	2.1864e-06	1.969e-06	Phenylpropanoids and polyketides	Isoflavonoids	Isoflav-2-enes
Positve	POS00142	Bisdemethoxycurcumin	0.875912	341.592	309.107	3.26519e-06	2.98858e-06	2.26556e-06	7.50419e-07	5.79817e-07	1.09979e-06	1.23822e-06	1.21993e-06	1.13659e-06	Phenylpropanoids and polyketides	Diarylheptanoids	Linear diarylheptanoids
Positve	POS00143	PA(16:0/22:4(7Z,10Z,13Z,16Z))	0.873041	743.78	725.499	2.55976e-09	7.13298e-06	5.205e-06	6.42883e-06	8.34235e-06	1.92656e-09	4.98376e-06	6.60066e-06	4.91438e-06	Lipids and lipid-like molecules	Glycerophospholipids	Glycerophosphates
Positve	POS00144	alpha,beta-Dihydroxanthohumol	0.870617	395.094	357.169	2.56266e-08	2.66374e-08	2.47516e-08	2.03233e-08	1.06471e-08	1.92656e-09	1.96907e-06	1.71827e-06	1.60525e-06	Phenylpropanoids and polyketides	Linear 1,3-diarylpropanoids	Chalcones and dihydrochalcones
Positve	POS00145	PC(20:2(11Z,14Z)/14:0)	0.870567	632.955	758.566	0.000168748	0.00172203	0.0209628	0.0629866	0.0436018	0.0301658	0.0102417	0.00189449	0.000570324	Lipids and lipid-like molecules	Glycerophospholipids	Glycerophosphocholines
Positve	POS00146	4-Methyl-epicatechin	0.869563	317.779	305.099	6.61242e-08	7.90016e-09	8.48144e-08	2.95255e-07	2.74596e-07	1.45977e-07	1.72834e-07	1.86141e-07	1.49597e-07	Phenylpropanoids and polyketides	Flavonoids	Flavans
Positve	POS00147	PC(22:4(7Z,10Z,13Z,16Z)/14:0)	0.868961	719.699	782.566	0.000515094	2.41316e-09	0.000476481	0.000303029	7.93127e-05	2.11033e-05	8.19179e-06	3.95309e-05	4.92026e-06	Lipids and lipid-like molecules	Glycerophospholipids	Glycerophosphocholines
Positve	POS00148	PC(22:2(13Z,16Z)/14:1(9Z))	0.868737	709.45	784.582	0.000158041	0.000311506	0.000251644	0.000402941	0.00058364	0.000164312	0.000399744	9.67681e-05	2.81779e-05	Lipids and lipid-like molecules	Glycerophospholipids	Glycerophosphocholines
Positve	POS00149	PC(20:1(11Z)/14:0)	0.868619	412.022	760.575	2.55976e-09	2.41316e-09	3.90885e-06	8.33269e-06	1.07026e-05	9.39931e-06	7.61125e-06	8.95286e-06	1.78524e-09	Lipids and lipid-like molecules	Glycerophospholipids	Glycerophosphocholines
Positve	POS00150	Tryptamine	0.8668	270.828	161.107	1.24215e-06	1.00112e-06	9.73031e-07	7.21552e-06	4.96721e-06	4.26523e-06	2.76799e-06	2.68235e-06	2.38688e-06	Organoheterocyclic compounds	Indoles and derivatives	Tryptamines and derivatives
Positve	POS00151	Neoglucobrassicin	0.866433	276.518	479.082	1.44811e-06	1.38609e-06	1.16345e-06	1.5747e-06	8.96333e-07	1.27685e-06	1.01413e-05	8.93245e-06	8.46187e-06	Organic oxygen compounds	Organooxygen compounds	Carbohydrates and carbohydrate conjugates
Positve	POS00152	Pyridoxine	0.865292	142.98	170.081	7.2798e-06	7.0448e-06	5.66281e-06	5.11362e-06	4.94339e-06	5.6921e-06	1.71155e-09	5.40207e-06	1.78524e-09	Organoheterocyclic compounds	Pyridines and derivatives	Pyridoxines
Positve	POS00153	Myricetin 3-arabinoside	0.862692	289.328	451.088	2.6958e-06	2.41303e-06	1.73891e-06	1.77397e-09	2.17709e-06	2.64309e-06	9.77167e-07	6.40228e-07	8.55206e-07	Phenylpropanoids and polyketides	Flavonoids	Flavonoid glycosides
Positve	POS00154	PC(o-18:1(9Z)/20:4(8Z,11Z,14Z,17Z))	0.862199	780.349	794.606	1.21723e-05	4.93732e-06	4.88173e-06	1.52874e-05	3.28865e-05	5.07151e-05	3.36127e-05	2.75172e-05	1.94919e-05	Lipids and lipid-like molecules	Glycerophospholipids	Glycerophosphocholines
Positve	POS00155	Methoxypyrazine	0.861814	77.5788	111.055	3.65168e-06	3.55533e-06	3.02334e-06	1.76011e-06	1.365e-06	3.17436e-06	1.15233e-05	1.10231e-05	9.64009e-06	Organoheterocyclic compounds	Diazines	Pyrazines
Positve	POS00156	2-Furanmethanol	0.8613	50.2013	99.0437	2.28869e-05	2.02992e-05	1.98389e-05	1.52728e-05	1.31479e-05	2.75139e-05	4.09721e-05	4.44638e-05	4.1504e-05	Organoheterocyclic compounds	Heteroaromatic compounds	HASH(0x16d8fe8)
Positve	POS00157	Phlorin	0.861194	55.6627	289.091	0.000215186	0.000201792	0.000175208	1.77397e-09	0.000152322	1.92656e-09	0.000139049	0.000160553	0.000148498	Organic oxygen compounds	Organooxygen compounds	Carbohydrates and carbohydrate conjugates
Positve	POS00158	Myristicanol A	0.861116	308.429	435.199	6.39172e-06	8.57604e-06	6.32622e-06	1.77397e-09	9.10701e-06	1.92656e-09	9.71228e-06	9.60507e-06	8.53136e-06	Lignans, neolignans and related compounds	-	HASH(0x17a7d58)
Positve	POS00159	PI(18:3(6Z,9Z,12Z)/18:0)	0.860301	637.838	861.554	3.71026e-05	2.26476e-05	1.42578e-05	1.92069e-05	1.72113e-05	2.02737e-05	7.23125e-06	7.93747e-06	7.17156e-06	Lipids and lipid-like molecules	Glycerophospholipids	Glycerophosphoinositols
Positve	POS00160	Corchoionoside B	0.858207	281.174	401.173	4.12185e-07	4.31462e-07	3.12408e-07	2.31728e-07	1.44517e-07	5.0875e-07	6.76243e-07	6.8525e-07	4.50608e-07	Lipids and lipid-like molecules	Fatty Acyls	Fatty acyl glycosides
Positve	POS00161	2-Phenylacetamide	0.85722	106.504	136.076	2.66056e-07	2.52902e-07	2.53521e-07	2.04887e-07	1.94908e-07	2.16686e-07	2.31264e-07	2.09874e-07	2.32625e-07	Benzenoids	Benzene and substituted derivatives	Phenylacetamides
Positve	POS00162	4'-O-Methylcatechin	0.856982	274.435	305.102	1.5424e-06	1.42823e-06	1.31776e-06	1.12554e-06	7.44207e-07	8.4981e-07	1.43431e-05	1.43764e-05	1.31781e-05	Phenylpropanoids and polyketides	Flavonoids	Flavans
Positve	POS00163	2-O-(4,7,10,13,16,19-Docosahexaenoyl)-1-O-hexadecylglycero-3-phosphocholine	0.8555	780.758	792.589	1.15953e-05	2.41316e-09	5.47741e-05	3.07895e-05	1.35487e-05	7.35615e-06	5.56948e-06	3.73996e-06	4.91813e-06	Lipids and lipid-like molecules	Glycerophospholipids	Glycerophosphocholines
Positve	POS00164	PC(22:6(4Z,7Z,10Z,13Z,16Z,19Z)/20:2(11Z,14Z))	0.855377	657.929	858.594	1.95895e-05	2.58862e-05	2.02454e-06	2.64592e-06	1.77956e-09	1.92656e-09	1.71155e-09	1.79905e-09	7.73578e-08	Lipids and lipid-like molecules	Glycerophospholipids	Glycerophosphocholines
Positve	POS00165	PC(20:2(11Z,14Z)/15:0)	0.854165	759.808	772.585	2.16428e-07	1.61977e-06	1.44816e-06	2.20778e-06	1.30617e-05	1.04804e-05	6.66766e-06	6.12579e-06	6.1325e-06	Lipids and lipid-like molecules	Glycerophospholipids	Glycerophosphocholines
Positve	POS00166	Polyethylene, oxidized	0.854092	263.606	245.135	1.9256e-05	1.77856e-05	1.90784e-05	1.24263e-05	1.77956e-09	1.97988e-05	1.30443e-05	1.49263e-05	1.34324e-05	Organic acids and derivatives	Keto acids and derivatives	Medium-chain keto acids and derivatives
Positve	POS00167	Obacunone	0.853133	509.859	455.215	1.28657e-06	9.91154e-07	1.11251e-06	5.07775e-07	4.13356e-07	2.07019e-07	5.63675e-06	6.68957e-06	5.73257e-06	Lipids and lipid-like molecules	Prenol lipids	Triterpenoids
Positve	POS00168	Enrofloxacin	0.852018	451.006	360.18	4.04124e-07	4.45142e-07	2.56443e-07	5.55683e-06	9.58641e-06	4.29951e-06	0.000103384	9.1911e-05	8.24839e-05	Organoheterocyclic compounds	Quinolines and derivatives	Quinoline carboxylic acids
Positve	POS00169	LysoPC(16:1(9Z)/0:0)	0.85141	459.538	494.324	8.9536e-07	8.10899e-07	8.23463e-07	9.44604e-07	8.20229e-07	5.01701e-07	6.92104e-07	6.98059e-07	8.26895e-07	Lipids and lipid-like molecules	Glycerophospholipids	Glycerophosphocholines
Positve	POS00170	PC(22:4(7Z,10Z,13Z,16Z)/16:0)	0.851259	411.805	810.599	2.55976e-09	4.48091e-07	2.13584e-06	7.30295e-07	1.71138e-06	1.8767e-06	3.62818e-06	5.54099e-06	5.41507e-06	Lipids and lipid-like molecules	Glycerophospholipids	Glycerophosphocholines
Positve	POS00171	PC(22:4(7Z,10Z,13Z,16Z)/15:0)	0.849283	755.582	796.593	4.44179e-07	9.51186e-05	9.78951e-05	7.43764e-05	7.3001e-05	0.000131647	7.52698e-05	0.000132263	0.000134002	Lipids and lipid-like molecules	Glycerophospholipids	Glycerophosphocholines
Positve	POS00172	LysoPE(0:0/20:4(5Z,8Z,11Z,14Z))	0.84784	550.093	502.291	2.3561e-05	2.0812e-05	1.14692e-05	8.32113e-06	7.95596e-06	1.7967e-05	2.3402e-05	2.74543e-05	2.22311e-05	Lipids and lipid-like molecules	Glycerophospholipids	Glycerophosphoethanolamines
Positve	POS00173	PC(22:5(4Z,7Z,10Z,13Z,16Z)/16:0)	0.846741	412.244	808.581	7.44258e-07	8.46843e-06	2.09573e-09	5.23054e-06	2.87921e-06	1.03385e-06	6.37804e-07	2.83214e-07	1.20233e-07	Lipids and lipid-like molecules	Glycerophospholipids	Glycerophosphocholines
Positve	POS00174	Cis-zeatin-O-glucoside	0.845045	204.934	382.17	2.37037e-06	2.39975e-06	1.89921e-06	1.65021e-06	1.07937e-06	1.31372e-06	1.86559e-05	1.95151e-05	1.86456e-05	Lipids and lipid-like molecules	Fatty Acyls	Fatty acyl glycosides
Positve	POS00175	Quercetagetin 3'-methylether 7-glucoside	0.844988	269.212	495.113	1.54568e-06	1.6311e-06	1.33506e-06	3.57611e-06	2.32239e-06	2.03478e-06	6.5199e-07	5.52951e-07	5.0391e-07	Phenylpropanoids and polyketides	Flavonoids	Flavonoid glycosides
Positve	POS00176	N-Phenylacetylaspartic acid	0.84439	229.639	252.086	6.37424e-06	6.68614e-06	5.03422e-06	3.0474e-06	1.74042e-06	2.3813e-06	1.44115e-05	1.40575e-05	1.38918e-05	Organic acids and derivatives	Carboxylic acids and derivatives	Amino acids, peptides, and analogues
Positve	POS00177	PC(20:3(8Z,11Z,14Z)/14:0)	0.843874	611.01	756.55	2.55976e-09	2.41316e-09	0.000111521	2.79096e-06	2.95803e-06	5.00048e-06	5.3467e-06	4.15024e-06	5.73516e-06	Lipids and lipid-like molecules	Glycerophospholipids	Glycerophosphocholines
Positve	POS00178	L-cis-4-(Hydroxymethyl)-2-pyrrolidinecarboxylic acid	0.842523	47.2611	146.081	0.0001313	0.000111859	0.000105701	0.000108314	8.28458e-05	9.42106e-05	0.000218813	0.00023244	0.000227939	Organic acids and derivatives	Carboxylic acids and derivatives	Amino acids, peptides, and analogues
Positve	POS00179	PC(22:5(4Z,7Z,10Z,13Z,16Z)/14:0)	0.842315	703.118	780.553	2.55976e-09	2.41316e-09	2.3409e-05	5.71496e-06	1.40304e-06	3.89891e-06	1.8078e-06	2.8421e-06	3.47942e-06	Lipids and lipid-like molecules	Glycerophospholipids	Glycerophosphocholines
Positve	POS00180	Guanine	0.841902	188.343	152.056	1.92495e-05	1.86889e-05	1.61944e-05	2.50122e-06	8.17906e-06	6.90252e-06	8.52444e-06	8.10615e-06	9.17343e-06	Organoheterocyclic compounds	Imidazopyrimidines	Purines and purine derivatives
Positve	POS00181	Prostaglandin B1	0.841626	479.666	337.235	7.26695e-07	9.32785e-07	4.68123e-06	2.68171e-06	1.74618e-06	1.54778e-06	3.54276e-06	4.78984e-06	4.81421e-06	Lipids and lipid-like molecules	Fatty Acyls	Eicosanoids
Positve	POS00182	5-Methoxytryptamine	0.839608	310.111	191.115	2.55976e-09	2.65201e-06	3.79522e-06	9.06748e-07	1.29805e-06	2.17705e-06	5.58673e-07	9.14862e-07	4.75552e-07	Organoheterocyclic compounds	Indoles and derivatives	Tryptamines and derivatives
Positve	POS00183	1-Methoxyphaseollidin	0.838317	407.158	355.154	2.55976e-09	2.41316e-09	2.09573e-09	1.77397e-09	1.77956e-09	1.92656e-09	1.46382e-06	1.2397e-06	1.17506e-06	Phenylpropanoids and polyketides	Isoflavonoids	Furanoisoflavonoids
Positve	POS00184	LysoPC(18:2(9Z,12Z))	0.834644	514.231	520.339	0.000191903	0.000248203	0.000317334	0.000491394	0.000493501	0.000529187	0.000464517	0.000435907	0.000418776	Lipids and lipid-like molecules	Glycerophospholipids	Glycerophosphocholines
Positve	POS00185	2-O-(5,8,11,14,17-Eicosapentaenoyl)-1-O-hexadecylglycero-3-phosphocholine	0.833007	676.971	766.559	0.000178134	9.30685e-05	5.79087e-05	6.42477e-05	0.000141239	0.000177287	2.28873e-05	2.46236e-05	3.37576e-05	Lipids and lipid-like molecules	Glycerophospholipids	Glycerophosphocholines
Positve	POS00186	PC(20:5(5Z,8Z,11Z,14Z,17Z)/P-18:0)	0.832343	680.199	792.59	1.78792e-05	0.000166905	8.03974e-05	1.77397e-09	3.71323e-05	6.93217e-06	3.05262e-05	8.17781e-06	1.06641e-06	Lipids and lipid-like molecules	Glycerophospholipids	Glycerophosphocholines
Positve	POS00187	Lutein	0.830506	673.053	568.421	1.32167e-05	5.11326e-06	9.03583e-06	1.16141e-05	2.03583e-05	1.43817e-05	2.11629e-05	1.73177e-05	2.13562e-05	Lipids and lipid-like molecules	Prenol lipids	Tetraterpenoids
Positve	POS00188	4-(2-Aminophenyl)-2,4-dioxobutanoic acid	0.830013	131.463	208.06	4.19292e-05	3.95845e-05	3.3898e-05	5.25757e-05	3.48542e-05	4.07684e-05	0.000135703	0.000131298	0.000114354	Organic oxygen compounds	Organooxygen compounds	Carbonyl compounds
Positve	POS00189	PC(16:1(9Z)/14:1(9Z))	0.82931	780.2	702.505	1.04802e-05	1.44534e-05	1.28761e-05	4.09976e-06	4.60107e-06	2.13467e-05	1.70059e-06	1.71819e-06	2.66665e-06	Lipids and lipid-like molecules	Glycerophospholipids	Glycerophosphocholines
Positve	POS00190	6'-Methoxypolygoacetophenoside	0.826034	190.748	361.11	5.92643e-07	6.07617e-07	4.89566e-07	1.04701e-06	5.94823e-07	2.74613e-06	3.34788e-05	3.67463e-05	3.341e-05	Phenylpropanoids and polyketides	Cinnamic acids and derivatives	Hydroxycinnamic acids and derivatives
Positve	POS00191	D-Maltose	0.825787	52.0686	343.122	0.000474676	0.000443816	0.000386251	0.000418832	0.000331767	0.00088019	0.00140179	0.00146091	0.00136431	Organic oxygen compounds	Organooxygen compounds	Carbohydrates and carbohydrate conjugates
Positve	POS00192	PC(18:1(11Z)/14:0)	0.825152	633.2	732.553	0.000285205	0.00147973	0.000369802	0.000155888	0.000408363	0.000353066	0.000912954	0.00138604	0.000471206	Lipids and lipid-like molecules	Glycerophospholipids	Glycerophosphocholines
Positve	POS00193	Creatinine	0.825083	780.368	114.066	2.18218e-06	2.59327e-06	1.88588e-06	1.62153e-06	1.47634e-06	2.17408e-06	1.51445e-06	1.90734e-06	2.06873e-06	Organic acids and derivatives	Carboxylic acids and derivatives	Amino acids, peptides, and analogues
Positve	POS00194	LysoPC(18:3(6Z,9Z,12Z))	0.822449	487.505	518.323	4.39023e-05	5.10775e-05	2.73256e-05	2.72401e-05	2.63203e-05	3.00713e-05	1.47221e-05	1.324e-05	1.26645e-05	Lipids and lipid-like molecules	Glycerophospholipids	Glycerophosphocholines
Positve	POS00195	1-palmitoylglycerophosphocholine	0.822181	537.918	496.338	0.000736851	0.000791967	0.000576323	0.000494158	0.000422599	0.000550214	0.00211014	0.00225819	0.0018777	Lipids and lipid-like molecules	Glycerophospholipids	Glycerophosphocholines
Positve	POS00196	PC(P-18:1(9Z)/18:2(9Z,12Z))	0.821429	679.755	768.59	4.81663e-05	9.7284e-06	0.000127741	5.01053e-05	5.21918e-05	6.71805e-05	8.57818e-05	0.00011896	6.23434e-05	Lipids and lipid-like molecules	Glycerophospholipids	Glycerophosphocholines
Positve	POS00197	LysoPC(18:1(9Z))	0.82141	548.569	522.353	0.00113919	0.000598924	0.00105431	0.000846825	0.000915049	0.00127359	0.000400873	0.000418676	0.000345679	Lipids and lipid-like molecules	Glycerophospholipids	Glycerophosphocholines
Positve	POS00198	Sphalleroside A	0.82088	256.707	343.135	4.98932e-06	3.66705e-06	4.20134e-06	3.8149e-06	4.30182e-06	3.09389e-06	4.61342e-06	2.62881e-06	3.69787e-06	Organic oxygen compounds	Organooxygen compounds	Carbohydrates and carbohydrate conjugates
Positve	POS00199	5-Hydroxymethyl-2-furancarboxaldehyde	0.820736	890.89	127.039	3.12038e-06	2.98975e-06	1.30381e-06	2.58665e-06	2.51643e-06	3.36283e-06	3.29583e-06	1.79905e-09	3.74064e-06	Organic oxygen compounds	Organooxygen compounds	Carbonyl compounds
Positve	POS00200	4-Pentenoic acid	0.820597	387.308	101.06	5.04214e-06	3.22679e-07	4.45245e-06	3.48222e-06	4.14559e-06	4.4634e-06	2.5166e-07	3.29518e-06	1.41698e-07	Lipids and lipid-like molecules	Fatty Acyls	Fatty acids and conjugates
Positve	POS00201	Cer(d18:1/26:0)	0.81895	754.197	678.685	2.5028e-06	3.48185e-06	1.02304e-06	1.03331e-06	6.36577e-07	1.99787e-06	2.60658e-06	1.79905e-09	2.20799e-06	Lipids and lipid-like molecules	Sphingolipids	Ceramides
Positve	POS00202	PC(20:4(8Z,11Z,14Z,17Z)/P-18:0)	0.818901	629.337	794.606	9.77828e-05	0.000134396	0.000118844	0.000169617	0.000397538	0.000679303	0.000544397	0.000153035	0.000101111	Lipids and lipid-like molecules	Glycerophospholipids	Glycerophosphocholines
Positve	POS00203	Maltol	0.818434	182.449	127.039	2.04984e-06	2.00254e-06	1.90146e-06	1.66742e-06	1.53468e-06	2.8791e-06	1.71155e-09	5.97778e-06	6.41131e-06	Organoheterocyclic compounds	Pyrans	Pyranones and derivatives
Positve	POS00204	Myricetin	0.817377	297.049	319.045	4.24718e-06	4.65708e-06	3.24485e-06	1.77397e-09	4.85024e-06	7.09101e-06	2.15179e-06	2.11844e-06	2.02778e-06	Phenylpropanoids and polyketides	Flavonoids	Flavones
Positve	POS00205	PC(18:2(9Z,12Z)/P-18:1(11Z))	0.817336	628.826	768.587	2.55976e-09	2.41316e-09	0.000157999	0.000194721	0.000265464	0.000116634	0.00031416	6.94758e-05	0.000155474	Lipids and lipid-like molecules	Glycerophospholipids	Glycerophosphocholines
Positve	POS00206	Solanolone	0.814402	274.949	279.119	9.46239e-06	8.53681e-06	6.33733e-06	7.57924e-06	7.81509e-06	7.79896e-06	1.35431e-05	1.35319e-05	1.23742e-05	Benzenoids	Phenanthrenes and derivatives	Hydrophenanthrenes
Positve	POS00207	9,13-Dihydroxy-4-megastigmen-3-one 9-glucoside	0.81297	272.76	389.216	7.71232e-06	7.55864e-06	5.88175e-06	3.32729e-05	2.08513e-05	4.0866e-05	5.25977e-05	8.1054e-05	7.60874e-05	Lipids and lipid-like molecules	Fatty Acyls	Fatty acyl glycosides
Positve	POS00208	PC(22:6(4Z,7Z,10Z,13Z,16Z,19Z)/16:1(9Z))	0.811436	596.601	804.552	0.000304621	2.41316e-09	5.34455e-05	3.03832e-05	3.31448e-06	5.89284e-07	2.42095e-07	1.79905e-09	1.22774e-07	Lipids and lipid-like molecules	Glycerophospholipids	Glycerophosphocholines
Positve	POS00209	PC(20:3(8Z,11Z,14Z)/15:0)	0.810394	595.78	770.564	1.05683e-06	3.82175e-05	6.77624e-05	5.24636e-05	3.35616e-05	2.88029e-05	4.10839e-06	7.16647e-06	1.61023e-05	Lipids and lipid-like molecules	Glycerophospholipids	Glycerophosphocholines
Positve	POS00210	3,4,5-Trimethoxyphenyl glucoside	0.80979	231.405	347.131	2.26329e-06	2.12811e-06	1.54984e-06	3.26058e-06	2.29128e-06	3.76335e-06	3.3394e-06	3.74531e-06	3.52104e-06	Organic oxygen compounds	Organooxygen compounds	Carbohydrates and carbohydrate conjugates
Positve	POS00211	(2'E,4'Z,8E)-Colneleic acid	0.809671	388.458	295.226	3.22574e-06	2.85156e-06	2.30408e-06	3.1973e-06	2.14179e-06	2.29323e-06	1.46309e-05	1.41056e-05	1.35358e-05	--	--	--
Positve	POS00212	PC(P-18:1(11Z)/22:5(4Z,7Z,10Z,13Z,16Z))	0.809419	678.945	818.605	1.59247e-05	3.78102e-06	6.38399e-06	1.20931e-05	1.76543e-05	1.02806e-05	1.85821e-05	9.70916e-06	2.27169e-05	Lipids and lipid-like molecules	Glycerophospholipids	Glycerophosphocholines
Positve	POS00213	4-Hydroxystyrene	0.807084	619.508	121.065	1.84363e-05	1.35318e-05	9.91956e-06	1.18823e-05	1.06396e-05	1.92656e-09	1.27754e-05	1.16542e-05	1.37341e-05	Benzenoids	Benzene and substituted derivatives	Styrenes
Positve	POS00214	Fragransol D	0.806544	305.912	371.147	2.1598e-06	1.71493e-06	2.25125e-06	1.98918e-06	1.77956e-09	1.16236e-06	9.12624e-08	1.79905e-09	1.78524e-09	Phenylpropanoids and polyketides	2-arylbenzofuran flavonoids	HASH(0x28b32f0)
Positve	POS00215	beta-D-Glucosamine	0.804227	49.2739	180.086	0.000678341	0.000470951	0.000537114	0.000258821	0.000247839	0.000322035	0.000438744	0.000535159	0.000441452	Organic oxygen compounds	Organooxygen compounds	Carbohydrates and carbohydrate conjugates
Positve	POS00216	Dehydrophytosphingosine	0.799435	497.567	316.284	2.55976e-09	3.62083e-05	3.51742e-05	2.36406e-05	1.77956e-09	2.30047e-05	2.56845e-05	2.66653e-05	2.62516e-05	Organic nitrogen compounds	Organonitrogen compounds	Amines
Positve	POS00217	Cotinine	0.799129	232.393	177.102	1.08032e-06	1.1671e-06	8.21756e-07	1.83344e-05	8.01346e-06	2.24153e-05	3.02014e-05	3.07496e-05	3.77514e-06	Organoheterocyclic compounds	Pyridines and derivatives	Pyrrolidinylpyridines
Positve	POS00218	5-Methyl-2(3H)-furanone	0.798288	278.813	99.0438	1.54509e-06	1.62487e-06	1.71864e-06	1.43711e-06	1.04497e-06	1.60089e-06	1.42799e-06	1.37143e-06	1.79683e-06	Organoheterocyclic compounds	Dihydrofurans	Furanones
Positve	POS00219	gamma-CEHC	0.796791	274.845	265.141	3.67137e-07	3.28565e-07	3.39873e-07	1.63549e-06	8.68227e-07	1.00046e-06	3.89888e-06	3.74344e-06	3.41292e-06	Organoheterocyclic compounds	Benzopyrans	1-benzopyrans
Positve	POS00220	Gentiobiosyl 2-methyl-6-oxo-2E,4E-heptadienoate	0.796737	235.454	479.173	2.55976e-09	1.99296e-08	1.82625e-08	5.88231e-07	3.58402e-07	5.16827e-07	2.21795e-05	2.12878e-05	2.03275e-05	Organic oxygen compounds	Organooxygen compounds	Carbohydrates and carbohydrate conjugates
Positve	POS00221	3-Hydroxyadipic acid 3,6-lactone	0.794557	74.6099	145.049	7.59397e-06	8.87271e-06	6.97452e-06	5.91249e-06	4.19222e-06	1.09862e-05	2.10344e-05	2.24553e-05	2.29529e-05	Organoheterocyclic compounds	Lactones	Gamma butyrolactones
Positve	POS00222	3-Indoleacrylic acid	0.793024	227.583	188.07	4.35284e-05	4.6202e-05	3.70753e-05	2.90357e-05	1.57516e-05	3.33209e-05	0.000289798	0.000264077	0.000255173	Organoheterocyclic compounds	Indoles and derivatives	Indoles
Positve	POS00223	Austalide K	0.791877	540.604	413.232	0.000108527	6.5871e-05	6.37038e-05	6.54183e-05	8.21986e-05	8.99725e-05	0.000118538	0.000100008	0.000109831	Phenylpropanoids and polyketides	Isoflavonoids	Isoflavans
Positve	POS00224	Ligustilide	0.789718	256.197	191.106	1.03456e-05	1.08033e-05	8.69903e-06	9.7494e-06	5.36815e-06	1.19929e-05	9.56122e-06	9.04987e-06	8.66104e-06	Organoheterocyclic compounds	Isobenzofurans	HASH(0x2540ed0)
Positve	POS00225	Anomurine	0.786739	478.258	344.185	2.55976e-09	4.81115e-08	2.09573e-09	2.14561e-05	7.50376e-06	1.38775e-05	0.000324539	0.000320081	0.000277498	Organoheterocyclic compounds	Isoquinolines and derivatives	Benzylisoquinolines
Positve	POS00226	D-Biotin	0.784419	216.689	245.099	0.000195541	0.000192648	0.000175141	0.00022731	0.000182105	0.000211028	0.000237668	0.000219622	0.000255425	Organoheterocyclic compounds	Biotin and derivatives	HASH(0x1baf150)
Positve	POS00227	PE(P-18:1(9Z)/20:3(5Z,8Z,11Z))	0.783774	596.163	752.557	2.55976e-09	7.29155e-06	2.13009e-06	3.59705e-06	7.28185e-06	4.34619e-05	2.01569e-05	7.42231e-05	5.87989e-05	Lipids and lipid-like molecules	Glycerophospholipids	Glycerophosphoethanolamines
Positve	POS00228	2-Methoxy-3-(4-methoxyphenyl)propanoic acid	0.783407	326.322	211.096	7.0854e-06	4.80591e-06	5.75842e-06	6.21075e-06	5.76085e-06	3.60147e-06	1.96473e-06	2.10995e-06	1.67695e-06	Phenylpropanoids and polyketides	Phenylpropanoic acids	HASH(0x27b4bb0)
Positve	POS00229	PC(P-18:1(11Z)/20:5(5Z,8Z,11Z,14Z,17Z))	0.781467	596.593	790.571	1.62426e-05	2.41316e-09	6.9112e-06	4.35054e-06	1.64031e-06	1.92656e-09	2.7133e-07	2.5349e-07	4.99798e-07	Lipids and lipid-like molecules	Glycerophospholipids	Glycerophosphocholines
Positve	POS00230	PE(P-18:1(9Z)/20:4(5Z,8Z,11Z,14Z))	0.781441	598.665	750.541	5.52023e-05	4.49327e-05	5.1671e-05	5.21303e-05	5.42191e-05	5.33088e-05	3.51024e-05	3.14006e-05	1.68908e-05	Lipids and lipid-like molecules	Glycerophospholipids	Glycerophosphoethanolamines
Positve	POS00231	Maleamic acid	0.781313	41.0975	116.034	1.2458e-05	1.13146e-05	1.09881e-05	4.53192e-06	4.00661e-06	4.75199e-06	8.8873e-06	1.00834e-05	9.76301e-06	Lipids and lipid-like molecules	Fatty Acyls	Fatty acids and conjugates
Positve	POS00232	O-Methylcorypalline	0.778857	232.09	208.133	1.36776e-06	1.26071e-06	1.1309e-06	9.72339e-07	9.32992e-07	1.92656e-09	1.71155e-09	1.02206e-06	9.48288e-07	Organoheterocyclic compounds	Tetrahydroisoquinolines	HASH(0x21eaa68)
Positve	POS00233	PC(20:4(8Z,11Z,14Z,17Z)/15:0)	0.776436	647.854	768.548	7.06943e-05	3.45835e-05	2.09573e-09	1.77397e-09	1.77956e-09	1.92656e-09	1.71155e-09	1.79905e-09	1.78524e-09	Lipids and lipid-like molecules	Glycerophospholipids	Glycerophosphocholines
Positve	POS00234	p-HPEA-EDA	0.776324	260.1	305.136	9.28515e-06	8.8592e-06	6.80828e-06	7.29267e-06	7.86022e-06	6.67838e-06	2.0429e-06	1.87605e-06	1.66386e-06	Benzenoids	Phenols	Tyrosols and derivatives
Positve	POS00235	Kojibiose	0.775761	75.5688	325.112	8.80942e-06	9.94591e-06	7.06511e-06	1.19296e-05	7.04779e-06	2.45395e-05	5.39988e-05	5.26375e-05	5.66806e-05	Lipids and lipid-like molecules	Fatty Acyls	Fatty acyl glycosides
Positve	POS00236	PE(20:0/14:1(9Z))	0.775458	544.264	718.537	3.93514e-05	3.14546e-05	4.61462e-05	2.78777e-05	2.12458e-05	1.60358e-05	1.17143e-05	1.25386e-05	1.29334e-05	Lipids and lipid-like molecules	Glycerophospholipids	Glycerophosphoethanolamines
Positve	POS00237	(2R*,3R*)-1,2,3-Butanetriol	0.775403	84.6384	107.07	1.41328e-06	1.09538e-06	1.29462e-06	1.32482e-06	1.13634e-06	1.63406e-06	5.63916e-06	7.19973e-06	6.25507e-06	--	--	--
Positve	POS00238	Suspensolide F	0.775027	488.359	479.214	1.49111e-06	1.66337e-06	1.94882e-06	1.44801e-06	1.16052e-06	3.19328e-06	2.39594e-06	2.76799e-06	2.9385e-06	Lipids and lipid-like molecules	Prenol lipids	Terpene glycosides
Positve	POS00239	LysoPE(18:3(6Z,9Z,12Z)/0:0)	0.77363	535.274	476.273	3.58166e-05	3.11934e-05	1.93079e-05	1.3047e-05	1.22943e-05	2.32989e-05	4.12086e-05	4.58411e-05	3.98934e-05	Lipids and lipid-like molecules	Glycerophospholipids	Glycerophosphoethanolamines
Positve	POS00240	Furocoumarinic acid glucoside	0.773441	288.348	367.099	3.56181e-06	3.50802e-06	2.65485e-06	1.2154e-06	6.62738e-07	1.44421e-06	5.39824e-07	6.03423e-07	4.60677e-07	Organic oxygen compounds	Organooxygen compounds	Carbohydrates and carbohydrate conjugates
Positve	POS00241	Oleoyl glycine	0.772735	463.381	340.283	4.06573e-08	2.08372e-08	7.1862e-08	9.82643e-08	2.33433e-07	1.9319e-07	1.56497e-08	1.52574e-07	3.27899e-08	Organic acids and derivatives	Carboxylic acids and derivatives	Amino acids, peptides, and analogues
Positve	POS00242	N-Alpha-acetyllysine	0.771353	272.591	189.127	3.80592e-06	3.92561e-06	3.04019e-06	7.65946e-06	4.56195e-06	8.43376e-06	8.95423e-06	8.34199e-06	8.00104e-06	Organic acids and derivatives	Carboxylic acids and derivatives	Amino acids, peptides, and analogues
Positve	POS00243	Methyl jasmonate	0.771303	352.893	225.148	1.56392e-06	1.63782e-06	1.44758e-06	5.63719e-06	3.43524e-06	4.40179e-06	9.7032e-06	9.3383e-06	8.36971e-06	Lipids and lipid-like molecules	Fatty Acyls	Lineolic acids and derivatives
Positve	POS00244	cis-Acetylacrylate	0.770969	322.568	115.039	3.1462e-05	2.92637e-05	2.45599e-05	1.98276e-05	1.33681e-05	2.0088e-05	4.54694e-05	4.5435e-05	4.15847e-05	Organic acids and derivatives	Keto acids and derivatives	Short-chain keto acids and derivatives
Positve	POS00245	7-Hydroxy-1,7-bis(4-hydroxy-3-methoxyphenyl)-1-heptene-3,5-dione	0.770101	382.257	387.144	4.38883e-06	3.50149e-06	4.54553e-06	2.85384e-06	2.58494e-06	5.27445e-06	3.96057e-06	2.11233e-06	2.87807e-06	Phenylpropanoids and polyketides	Diarylheptanoids	Linear diarylheptanoids
Positve	POS00246	Phenylacetaldehyde	0.768671	602.773	121.065	8.96328e-05	8.8034e-05	2.09573e-09	6.50904e-05	6.51407e-05	7.02376e-05	6.69667e-05	6.27432e-05	6.72714e-05	Benzenoids	Benzene and substituted derivatives	HASH(0x1db1a30)
Positve	POS00247	Vitispirane	0.768084	270.247	193.159	2.55976e-09	2.41316e-09	2.09573e-09	3.18331e-06	1.27395e-06	2.99321e-06	5.04102e-06	4.81152e-06	3.94012e-06	Organoheterocyclic compounds	Tetrahydrofurans	HASH(0x173dcb0)
Positve	POS00248	Hydroxytyrosol 1-O-glucoside	0.764815	213.719	317.12	9.36377e-06	9.89121e-06	7.7263e-06	4.6558e-06	2.70637e-06	4.33833e-06	9.78008e-06	1.01324e-05	1.67801e-05	Organic oxygen compounds	Organooxygen compounds	Carbohydrates and carbohydrate conjugates
Positve	POS00249	3-Hydroxymethylglutaric acid	0.763657	59.8046	163.06	1.16882e-05	1.32547e-05	9.69657e-06	1.09827e-05	6.57978e-06	2.91747e-05	5.9975e-05	6.71203e-05	6.13905e-05	Lipids and lipid-like molecules	Fatty Acyls	Fatty acids and conjugates
Positve	POS00250	PC(18:1(11Z)/15:0)	0.763045	565.983	746.566	3.48988e-06	1.32085e-05	1.41794e-05	1.27748e-05	3.01276e-05	2.48408e-05	2.4826e-05	2.19351e-05	1.41334e-05	Lipids and lipid-like molecules	Glycerophospholipids	Glycerophosphocholines
Positve	POS00251	Lauroyl diethanolamide	0.761552	529.547	288.253	2.55976e-09	6.24134e-06	5.35402e-06	4.77494e-06	4.99338e-06	4.59076e-06	1.71155e-09	4.70935e-06	4.57212e-06	Lipids and lipid-like molecules	Fatty Acyls	Fatty amides
Positve	POS00252	Nervonyl carnitine	0.76119	779.961	102.128	8.74106e-05	7.75621e-05	7.02902e-05	5.85461e-05	5.73921e-05	6.73906e-05	5.90952e-05	6.02369e-05	1.78524e-09	-	-	-
Positve	POS00253	4-Chloro-3,5-dimethoxybenzyl alcohol	0.759627	231.933	203.047	5.27712e-06	5.14461e-06	4.40578e-06	3.97828e-06	3.67331e-06	4.12744e-06	4.33488e-06	4.40491e-06	4.48696e-06	Benzenoids	Benzene and substituted derivatives	Methoxybenzenes
Positve	POS00254	Epoxyanethole	0.759013	619.25	165.091	1.33733e-05	2.41316e-09	2.09573e-09	8.06605e-06	7.78649e-06	1.0072e-05	9.53188e-06	8.74516e-06	8.4907e-06	Benzenoids	Phenol ethers	Anisoles
Positve	POS00255	PC(22:2(13Z,16Z)/14:0)	0.75683	780.65	786.593	2.46715e-06	8.36666e-06	3.36635e-05	6.41942e-05	6.49033e-05	5.23596e-05	4.03881e-05	6.8022e-05	1.78524e-09	Lipids and lipid-like molecules	Glycerophospholipids	Glycerophosphocholines
Positve	POS00256	Gamma-Caprolactone	0.755441	213.462	115.075	2.18928e-06	1.97039e-06	1.75756e-06	1.07276e-06	8.39385e-07	1.04729e-06	1.71155e-09	1.79905e-09	3.72427e-07	Organoheterocyclic compounds	Lactones	Gamma butyrolactones
Positve	POS00257	Stearidonic acid	0.754366	388.738	277.216	1.95753e-06	1.77476e-06	2.19594e-06	6.36271e-07	1.87038e-06	1.58839e-06	5.31716e-06	4.76785e-06	4.63991e-06	Lipids and lipid-like molecules	Fatty Acyls	Lineolic acids and derivatives
Positve	POS00258	Hovenitin I	0.753399	279.184	335.075	8.51732e-07	7.20202e-07	6.07467e-07	1.50677e-06	1.77956e-09	1.22548e-06	5.75411e-07	5.85171e-07	5.21724e-07	Organoheterocyclic compounds	Oxanes	HASH(0x16b9f30)
Positve	POS00259	PC(18:3(6Z,9Z,12Z)/P-18:1(11Z))	0.75283	586.499	766.571	2.55976e-09	2.41316e-09	4.35051e-05	6.51107e-05	5.2935e-05	2.08868e-05	9.76428e-06	2.40609e-06	4.62671e-06	Lipids and lipid-like molecules	Glycerophospholipids	Glycerophosphocholines
Positve	POS00260	Licoriphenone	0.749985	416.206	373.164	4.53728e-07	4.5422e-07	3.21589e-07	2.8195e-08	3.49316e-08	1.92656e-09	8.21368e-07	7.31395e-07	6.97029e-07	Phenylpropanoids and polyketides	Stilbenes	HASH(0x2e8f850)
Positve	POS00261	Rotenone	0.749491	453.382	395.147	2.55976e-09	2.41316e-09	6.89204e-09	1.77397e-09	1.77956e-09	6.50269e-09	1.21674e-05	9.80833e-06	8.46454e-06	Phenylpropanoids and polyketides	Isoflavonoids	Rotenoids
Positve	POS00262	[7]-Paradol	0.749219	373.623	293.211	3.34812e-06	3.14422e-06	2.10742e-06	1.10584e-06	7.17604e-07	7.44648e-07	1.90893e-06	1.88549e-06	1.77447e-06	Benzenoids	Phenols	Methoxyphenols
Positve	POS00263	5-Megastigmen-7-yne-3,9-diol 3-glucoside	0.746351	308.945	371.207	0.000145667	0.000136836	0.000107907	1.733e-05	9.1818e-06	3.7203e-05	5.41472e-06	5.34932e-06	4.9229e-06	Organic oxygen compounds	Organooxygen compounds	Carbohydrates and carbohydrate conjugates
Positve	POS00264	SM(d18:1/18:1(9Z))	0.744862	631.375	729.587	7.68259e-05	6.09425e-06	2.09573e-09	1.77397e-09	1.77956e-09	1.92656e-09	1.71155e-09	1.79905e-09	1.78524e-09	Lipids and lipid-like molecules	Sphingolipids	Phosphosphingolipids
Positve	POS00265	Palmitoleoyl Ethanolamide	0.742862	532.426	298.274	1.54545e-05	1.6985e-05	1.99199e-05	6.69242e-06	1.04146e-05	6.07285e-06	4.97544e-05	4.26531e-05	1.78524e-09	Organic nitrogen compounds	Organonitrogen compounds	Amines
Positve	POS00266	Scorzoside	0.740342	267.772	411.198	4.12582e-06	3.56778e-06	2.76683e-06	6.34513e-05	3.83891e-05	7.21113e-05	1.28786e-05	1.30223e-05	7.62321e-05	Lipids and lipid-like molecules	Prenol lipids	Terpene lactones
Positve	POS00267	DHAP(18:0)	0.739156	518.182	437.266	4.04145e-06	4.69547e-06	5.80274e-06	4.92912e-06	4.26532e-06	1.28819e-05	2.02213e-05	3.07799e-05	1.84045e-05	Organic oxygen compounds	Organooxygen compounds	Carbonyl compounds
Positve	POS00268	4,5-Dihydro-1-benzoxepin-3(2H)-one	0.736972	250.175	163.075	1.07177e-06	1.14484e-06	6.44721e-07	8.6388e-07	7.72039e-07	6.24912e-07	2.85452e-06	2.92115e-06	2.62096e-06	Organoheterocyclic compounds	Benzoxepines	HASH(0x1ed0268)
Positve	POS00269	Dexamethasone	0.735769	540.604	435.215	1.1936e-05	6.20138e-06	6.33971e-06	5.38758e-06	7.54704e-06	7.42616e-06	8.85209e-06	7.29528e-06	8.68131e-06	Lipids and lipid-like molecules	Steroids and steroid derivatives	Hydroxysteroids
Positve	POS00270	PC(20:5(5Z,8Z,11Z,14Z,17Z)/15:0)	0.735365	590.958	766.532	9.65391e-05	9.58815e-05	6.18777e-05	4.60015e-05	4.4163e-05	3.53619e-05	3.24667e-05	2.89195e-05	2.61953e-05	Lipids and lipid-like molecules	Glycerophospholipids	Glycerophosphocholines
Positve	POS00271	Dimethyl dialkyl ammonium chloride	0.734873	645.821	304.3	0.000119197	2.41316e-09	2.09573e-09	8.12782e-05	8.06561e-05	9.25644e-05	8.11055e-05	8.19623e-05	8.26878e-05	Organic nitrogen compounds	Organonitrogen compounds	Quaternary ammonium salts
Positve	POS00272	Ethenyl acetate	0.73485	346.564	87.0432	7.30939e-07	8.61782e-07	7.14071e-07	5.26052e-07	4.99079e-07	5.73294e-07	4.86714e-07	6.46749e-07	6.22698e-07	Organic acids and derivatives	Carboxylic acids and derivatives	Carboxylic acid derivatives
Positve	POS00273	Scopoletin	0.734326	278.825	193.048	2.55976e-09	8.98158e-08	2.09573e-09	1.90302e-06	6.33388e-07	8.12247e-07	1.13196e-06	1.36752e-06	5.6606e-07	Phenylpropanoids and polyketides	Coumarins and derivatives	Hydroxycoumarins
Positve	POS00274	Hyperoside	0.733909	298.555	465.101	3.49516e-06	3.15329e-06	2.82007e-06	1.77397e-09	3.84562e-06	4.01578e-06	3.28279e-06	3.02331e-06	2.9723e-06	Phenylpropanoids and polyketides	Flavonoids	Flavonoid glycosides
Positve	POS00275	Progesterone	0.733748	735.743	315.232	7.51056e-07	4.77951e-07	4.45444e-07	1.25294e-06	1.23186e-06	1.37592e-06	1.37713e-06	2.0112e-06	1.65448e-06	Lipids and lipid-like molecules	Steroids and steroid derivatives	Pregnane steroids
Positve	POS00276	Octopamine	0.7332	88.6686	154.084	3.23295e-06	3.55604e-06	2.74199e-06	1.56517e-06	1.77956e-09	2.47109e-06	2.88207e-06	1.79905e-09	2.80157e-06	Benzenoids	Phenols	1-hydroxy-2-unsubstituted benzenoids
Positve	POS00277	2-Propylglutaric acid	0.732748	239.514	175.096	1.17253e-05	9.70119e-06	9.90978e-06	9.39309e-06	8.4404e-06	1.0747e-05	1.12573e-05	9.36424e-06	9.81607e-06	Lipids and lipid-like molecules	Fatty Acyls	Fatty acids and conjugates
Positve	POS00278	PC(22:5(7Z,10Z,13Z,16Z,19Z)/16:0)	0.730472	612.21	808.581	0.00052869	0.000828924	2.09573e-09	0.00086671	0.000460539	0.000190158	4.67384e-05	9.41533e-05	4.87529e-05	Lipids and lipid-like molecules	Glycerophospholipids	Glycerophosphocholines
Positve	POS00279	Nicotinic acid mononucleotide	0.730051	50.4043	256.081	1.69157e-06	1.04251e-06	3.98248e-06	3.1007e-06	1.76697e-06	6.30294e-06	6.22527e-06	6.99901e-06	6.08896e-06	Nucleosides, nucleotides, and analogues	Pyridine nucleotides	Nicotinic acid nucleotides
Positve	POS00280	Glandulone A	0.730018	341.887	247.132	3.34923e-05	3.25021e-05	2.62403e-05	1.96932e-05	1.21772e-05	2.03771e-05	3.47202e-05	3.34071e-05	3.28679e-05	Lipids and lipid-like molecules	Prenol lipids	Sesquiterpenoids
Positve	POS00281	4-Aminobutyraldehyde	0.728566	660.204	88.0755	2.55976e-09	1.24203e-05	7.33053e-06	9.90618e-06	1.34897e-05	1.6698e-05	1.30499e-05	9.99175e-06	5.155e-06	Organic oxygen compounds	Organooxygen compounds	Carbonyl compounds
Positve	POS00282	Petroselinic acid	0.728438	682.998	283.263	6.0252e-06	4.29607e-06	4.03506e-06	4.85368e-06	7.84313e-06	5.17772e-06	8.7328e-06	9.56462e-06	9.80433e-06	Lipids and lipid-like molecules	Fatty Acyls	Fatty acids and conjugates
Positve	POS00283	L-Methionine	0.72734	75.8119	150.058	1.71958e-05	1.88337e-05	1.37145e-05	5.64217e-06	3.05603e-06	1.22259e-05	0.000101246	0.000102138	0.000108459	Organic acids and derivatives	Carboxylic acids and derivatives	Amino acids, peptides, and analogues
Positve	POS00284	Osthenol	0.727282	269.334	231.101	2.14074e-06	2.11766e-06	1.64602e-06	1.70158e-06	9.7449e-07	1.80136e-06	1.0502e-06	9.27276e-07	9.79913e-07	Phenylpropanoids and polyketides	Coumarins and derivatives	Hydroxycoumarins
Positve	POS00285	N,N-Dimethylsphingosine	0.727044	741.047	328.321	7.699e-06	6.03145e-06	5.54504e-06	4.92606e-06	1.77956e-09	5.65817e-06	5.14932e-06	4.48084e-06	4.65413e-06	Organic nitrogen compounds	Organonitrogen compounds	Amines
Positve	POS00286	8-isoprostaglandin PGF2b	0.724612	513.643	337.234	2.10268e-06	1.8331e-06	1.21052e-06	1.09038e-06	7.89116e-07	7.33487e-07	3.21503e-07	5.29918e-07	8.62031e-07	Lipids and lipid-like molecules	Fatty Acyls	Eicosanoids
Positve	POS00287	Butylamine	0.723943	8.75787	74.0964	5.22501e-05	3.10218e-05	2.49213e-05	1.36163e-05	1.26975e-05	8.83109e-06	8.79762e-06	5.05512e-06	4.90666e-06	Organic nitrogen compounds	Organonitrogen compounds	Amines
Positve	POS00288	1,2-Dihydro-1,1,6-trimethylnaphthalene	0.723597	669.172	173.132	2.5397e-05	1.23739e-05	7.49551e-06	3.62213e-05	4.50348e-05	1.02773e-05	2.77147e-05	2.99796e-05	4.51115e-05	Benzenoids	Naphthalenes	HASH(0x282ac98)
Positve	POS00289	Caffeic acid 3-O-glucuronide	0.723239	132.354	357.079	1.39581e-07	2.74791e-08	1.17698e-07	1.07937e-05	9.44243e-06	6.97141e-06	1.23182e-05	1.2346e-05	8.03453e-06	Organic oxygen compounds	Organooxygen compounds	Carbohydrates and carbohydrate conjugates
Positve	POS00290	Artomunoxanthentrione	0.722504	223.142	445.132	2.55976e-09	2.41316e-09	2.09573e-09	3.39679e-08	3.99091e-08	5.18527e-08	7.85531e-07	7.08911e-07	5.68473e-07	Organoheterocyclic compounds	Benzopyrans	1-benzopyrans
Positve	POS00291	2-Phenylethyl 2-methylbutanoate	0.720671	464.392	207.138	2.5254e-07	2.36882e-07	1.70279e-07	1.44437e-06	1.08559e-06	1.01052e-06	2.89377e-06	2.76612e-06	2.97817e-06	Lipids and lipid-like molecules	Fatty Acyls	Fatty acid esters
Positve	POS00292	Aurantio-obtusin	0.71422	314.495	331.081	8.64914e-07	7.36026e-07	4.20956e-07	1.77397e-09	1.68972e-06	2.04989e-06	6.322e-07	4.49114e-07	4.85808e-07	Benzenoids	Anthracenes	Anthraquinones
Positve	POS00293	(R)-Heraclenol 2'-(3-methylbutanoate)	0.713445	355.361	389.159	1.81648e-06	1.35707e-06	2.40954e-06	2.14722e-06	2.1559e-06	2.04588e-06	8.09152e-07	7.80833e-07	8.15726e-07	--	--	--
Positve	POS00294	b-D-Xylopyranosyl-(1-&gt;4)-a-L-rhamnopyranosyl-(1-&gt;2)-L-arabinose	0.71207	325.882	429.152	2.19121e-05	1.50305e-05	1.9148e-05	1.0997e-05	6.97406e-06	6.08214e-06	9.53315e-07	6.82285e-07	6.36998e-07	--	--	--
Positve	POS00295	9-(3,4-Dimethoxyphenyl)-2-methoxy-1H-phenalen-1-one	0.71051	194.235	347.131	4.83654e-07	5.43995e-07	3.53834e-07	3.2532e-07	1.77956e-09	1.74219e-07	1.14484e-06	1.23061e-06	1.00299e-06	Benzenoids	Naphthalenes	Phenylnaphthalenes
Positve	POS00296	(Z,Z)-3,6-Dodecadien-1-ol	0.709518	438.327	183.174	2.79466e-06	2.63766e-06	2.25208e-06	1.86432e-06	1.77956e-09	2.02343e-06	1.79556e-06	1.9604e-06	1.78524e-09	--	--	--
Positve	POS00297	Aesculin	0.709078	217.683	341.083	1.28636e-08	2.41316e-09	3.92298e-08	4.41518e-06	2.5864e-06	3.2233e-06	1.2799e-06	1.42069e-06	1.28205e-06	Phenylpropanoids and polyketides	Coumarins and derivatives	Coumarin glycosides
Positve	POS00298	PC(22:1(13Z)/14:1(9Z))	0.707101	636.531	786.595	3.78853e-06	1.73066e-05	1.08896e-05	0.0001105	0.000347712	0.000189966	0.000244718	2.6536e-05	0.000141546	Lipids and lipid-like molecules	Glycerophospholipids	Glycerophosphocholines
Positve	POS00299	Betanidin	0.704198	215.666	389.105	2.99549e-07	3.331e-07	2.71995e-07	1.94121e-06	8.36733e-07	1.23713e-06	6.86949e-06	6.56497e-06	6.63391e-06	Organoheterocyclic compounds	Indoles and derivatives	Indolecarboxylic acids and derivatives
Positve	POS00300	PC(22:6(4Z,7Z,10Z,13Z,16Z,19Z)/20:4(5Z,8Z,11Z,14Z))	0.703411	650.284	854.575	0.000199255	0.000130603	9.73843e-05	9.48806e-05	0.000105733	0.000165986	0.000140392	0.00015195	0.00016115	Lipids and lipid-like molecules	Glycerophospholipids	Glycerophosphocholines
Positve	POS00301	Methoxyeugenol	0.701273	327.784	195.099	1.45455e-06	1.47091e-06	8.94053e-07	5.60742e-07	4.65011e-07	1.7183e-06	1.71155e-09	6.74236e-07	1.78524e-09	Benzenoids	Phenols	Methoxyphenols
Positve	POS00302	PE(16:0/20:4(5Z,8Z,11Z,14Z))	0.699953	781.274	740.52	2.55976e-09	2.59227e-05	1.98008e-05	1.23309e-05	8.97669e-06	2.7416e-06	1.68787e-06	3.01424e-06	2.41692e-06	Lipids and lipid-like molecules	Glycerophospholipids	Glycerophosphoethanolamines
Positve	POS00303	Dihydrodeoxy-8-epiaustdiol	0.699146	502.098	223.096	2.55976e-09	2.41316e-09	2.09573e-09	2.17847e-08	1.77956e-09	2.43934e-08	2.17505e-05	2.03796e-05	1.70764e-05	Organoheterocyclic compounds	Azaphilones	HASH(0x28040b0)
Positve	POS00304	5-Methoxytryptophan	0.698162	195.19	235.105	2.48545e-07	2.60686e-07	1.9673e-07	1.4465e-07	1.86036e-07	2.08444e-07	3.98033e-07	3.78171e-07	3.7016e-07	Organoheterocyclic compounds	Indoles and derivatives	Tryptamines and derivatives
Positve	POS00305	N6-Acetyl-L-lysine	0.6962	74.8737	189.123	2.55976e-09	2.41316e-09	2.09573e-09	1.77397e-09	1.77956e-09	1.92656e-09	7.28281e-06	7.58161e-06	9.52307e-06	Organic acids and derivatives	Carboxylic acids and derivatives	Amino acids, peptides, and analogues
Positve	POS00306	N-Carbamoylputrescine	0.695221	58.1251	132.113	2.06304e-05	2.18791e-05	1.588e-05	2.93607e-06	5.24572e-07	1.92656e-09	2.82738e-06	3.26736e-06	3.078e-06	Organic acids and derivatives	Carboximidic acids and derivatives	Carboximidic acids
Positve	POS00307	Piperidine	0.694859	88.1403	86.0962	5.28067e-05	6.96849e-05	4.16809e-05	2.76453e-05	1.14744e-05	4.96508e-05	5.69662e-05	5.76615e-05	5.14397e-05	Organoheterocyclic compounds	Piperidines	HASH(0x168de58)
Positve	POS00308	Neryl propionate	0.694791	361.484	211.169	4.87495e-07	3.1772e-07	4.07189e-07	1.90709e-07	2.39513e-07	3.04474e-07	2.10893e-07	1.5094e-07	2.11065e-07	Lipids and lipid-like molecules	Fatty Acyls	Fatty alcohol esters
Positve	POS00309	PC(20:0/14:0)	0.693651	780.758	762.587	8.50526e-07	2.01004e-06	1.82418e-05	1.5549e-05	1.97762e-05	2.10064e-05	3.78607e-05	7.25706e-05	1.78524e-09	Lipids and lipid-like molecules	Glycerophospholipids	Glycerophosphocholines
Positve	POS00310	PC(16:0/20:2(11Z,14Z))	0.693097	661.141	786.589	6.31332e-06	2.60276e-05	7.26288e-05	0.000192438	0.000266985	0.000110714	0.000116232	0.000149538	1.78524e-09	Lipids and lipid-like molecules	Glycerophospholipids	Glycerophosphocholines
Positve	POS00311	2,4,5,7alpha-Tetrahydro-1,4,4,7a-tetramethyl-1H-inden-2-ol	0.691706	298.053	193.159	3.13636e-07	2.74362e-07	2.48783e-07	7.2681e-07	5.18284e-07	9.35266e-07	2.48534e-06	2.28408e-06	2.22685e-06	Organic oxygen compounds	Organooxygen compounds	Alcohols and polyols
Positve	POS00312	(3beta,5beta,8beta,22E,24xi)-Ergosta-6,22-diene-3,5,8-triol	0.691585	767.136	431.351	2.55976e-09	2.91633e-05	2.64345e-05	2.12826e-05	2.38474e-05	3.21744e-05	2.13796e-05	3.5775e-05	3.27077e-05	--	--	--
Positve	POS00313	D-1,5-Anhydrofructose	0.690496	182.674	163.06	1.7871e-06	1.64756e-06	1.39721e-06	1.29253e-06	1.19589e-06	1.4224e-06	3.30622e-06	3.34677e-06	3.06652e-06	Organoheterocyclic compounds	Oxanes	HASH(0x1db1988)
Positve	POS00314	6-(2-Carboxyethyl)-7-hydroxy-2,2-dimethyl-4-chromanone glucoside	0.687757	266.755	427.158	3.71382e-06	3.82848e-06	3.10757e-06	2.96104e-06	1.8664e-06	2.55464e-06	5.88299e-06	5.46323e-06	5.16114e-06	Organic oxygen compounds	Organooxygen compounds	Carbohydrates and carbohydrate conjugates
Positve	POS00315	Gnaphaliin	0.686634	337.429	315.086	2.75399e-07	3.27586e-07	3.05432e-07	1.17028e-06	5.08889e-07	5.78237e-07	8.83605e-07	7.56831e-07	7.09262e-07	Phenylpropanoids and polyketides	Flavonoids	O-methylated flavonoids
Positve	POS00316	3-Aminopropionaldehyde	0.685778	819.567	74.06	1.57284e-05	1.51688e-05	1.32152e-05	1.06885e-05	1.77956e-09	1.18477e-05	1.71155e-09	1.1082e-05	1.14713e-05	Organic oxygen compounds	Organooxygen compounds	Carbonyl compounds
Positve	POS00317	NG,NG-dimethyl-L-arginine (ADMA)	0.685735	73.3578	203.15	2.55976e-09	2.41316e-09	2.09573e-09	1.77397e-09	1.77956e-09	1.92656e-09	1.28617e-05	1.25848e-05	1.43574e-05	--	--	--
Positve	POS00318	LysoPE(0:0/20:5(5Z,8Z,11Z,14Z,17Z))	0.685621	511.724	500.273	2.73096e-05	1.54905e-05	1.66039e-05	1.27896e-05	1.17433e-05	2.39703e-05	9.69243e-06	2.73781e-05	9.61838e-06	Lipids and lipid-like molecules	Glycerophospholipids	Glycerophosphoethanolamines
Positve	POS00319	2-Hydroxy-4-oxopentanoic acid	0.684805	290.288	133.048	5.26597e-08	3.49315e-07	3.05016e-07	9.81002e-08	2.02033e-08	1.06553e-07	3.19245e-07	2.91582e-07	2.89815e-07	Organic acids and derivatives	Keto acids and derivatives	Gamma-keto acids and derivatives
Positve	POS00320	Estragonoside	0.681701	285.176	479.117	7.84937e-07	8.09752e-07	7.04732e-07	1.33433e-06	1.08688e-06	8.50666e-07	1.01553e-06	8.90923e-07	8.61278e-07	Phenylpropanoids and polyketides	Flavonoids	Flavonoid glycosides
Positve	POS00321	Triethylamine	0.681455	794.937	102.128	2.15859e-06	2.17838e-06	1.94633e-06	1.07638e-06	1.55449e-06	8.26322e-07	1.55053e-06	1.38737e-06	9.63515e-07	Organic nitrogen compounds	Organonitrogen compounds	Amines
Positve	POS00322	3-(4-Hydroxyphenyl)-1-propanol	0.680909	596.583	153.091	2.55976e-09	3.46062e-06	2.75422e-06	1.77397e-09	2.2265e-06	1.92656e-09	2.86749e-06	2.82595e-06	2.72425e-06	Benzenoids	Phenols	1-hydroxy-2-unsubstituted benzenoids
Positve	POS00323	S-Cysteinosuccinic acid	0.680818	40.5766	238.038	2.32291e-06	2.49041e-06	2.35722e-06	1.20144e-06	1.00872e-06	1.26885e-06	7.98861e-06	7.8364e-06	7.07054e-06	Organic acids and derivatives	Carboxylic acids and derivatives	Amino acids, peptides, and analogues
Positve	POS00324	Ginkgolide J	0.677341	269.862	425.141	1.58481e-06	1.52066e-06	1.18809e-06	2.21287e-06	1.22821e-06	2.76352e-06	3.14463e-06	3.02517e-06	2.70627e-06	Lipids and lipid-like molecules	Prenol lipids	Terpene lactones
Positve	POS00325	Abscisic alcohol 11-glucoside	0.676265	273.719	413.215	2.4628e-06	2.26315e-06	1.75019e-06	6.50053e-06	4.21902e-06	1.24176e-05	8.58685e-06	8.97301e-06	7.6061e-06	Lipids and lipid-like molecules	Prenol lipids	Terpene glycosides
Positve	POS00326	PC(16:0/14:0)	0.674857	629.332	706.536	2.55976e-09	2.41316e-09	0.000112865	0.000107027	0.000122348	9.87971e-05	0.000111067	1.79905e-09	0.000106845	Lipids and lipid-like molecules	Glycerophospholipids	Glycerophosphocholines
Positve	POS00327	5,7alpha-Dihydro-1,4,4,7a-tetramethyl-4H-indene	0.67123	438.299	175.148	3.63709e-05	3.31945e-05	2.88651e-05	2.50787e-05	1.77956e-09	1.92656e-09	2.34404e-05	2.4942e-05	1.78524e-09	Hydrocarbons	Unsaturated hydrocarbons	Branched unsaturated hydrocarbons
Positve	POS00328	Tetrahydroharmol	0.669977	222.185	203.117	1.84438e-07	3.22226e-07	3.90771e-07	2.99619e-06	6.21082e-06	3.1295e-06	1.33374e-06	1.28589e-06	1.157e-06	Alkaloids and derivatives	Harmala alkaloids	HASH(0x22099a0)
Positve	POS00329	Arginyl-Asparagine	0.667187	269.293	289.163	2.8502e-06	3.02717e-06	3.21614e-06	2.10116e-06	3.23043e-06	3.44979e-06	5.59818e-06	6.19393e-06	5.15834e-06	Organic acids and derivatives	Carboxylic acids and derivatives	Amino acids, peptides, and analogues
Positve	POS00330	PC(18:1(11Z)/20:3(5Z,8Z,11Z))	0.666467	679.193	810.599	8.91983e-05	0.00033099	0.000184273	0.000269539	0.000209832	0.000719723	1.71155e-09	0.000760665	0.000726275	Lipids and lipid-like molecules	Glycerophospholipids	Glycerophosphocholines
Positve	POS00331	N,O-Didesmethylvenlafaxine	0.666184	438.303	250.177	0.000637301	0.000593881	0.000543484	0.000441101	0.000456123	0.000422616	0.000380428	0.000414292	0.000431529	Organic oxygen compounds	Organooxygen compounds	Alcohols and polyols
Positve	POS00332	3-(5-Methyl-2-furanyl)butanal	0.665831	423.43	153.091	1.78062e-07	1.88366e-07	1.8018e-07	9.35608e-07	7.09831e-07	6.92012e-07	1.61755e-06	1.51522e-06	1.44901e-06	Organoheterocyclic compounds	Heteroaromatic compounds	HASH(0x2ef2b80)
Positve	POS00333	PC(22:2(13Z,16Z)/16:1(9Z))	0.665725	780.466	812.604	8.4907e-06	1.0674e-05	6.44906e-06	1.0845e-05	1.39438e-05	3.75312e-05	4.86189e-05	5.08408e-05	4.61944e-05	Lipids and lipid-like molecules	Glycerophospholipids	Glycerophosphocholines
Positve	POS00334	Mangiferdesmethylursanone	0.66469	706.747	429.373	1.17244e-05	3.48316e-06	5.6239e-07	2.89112e-06	6.99887e-06	5.96138e-06	7.06504e-06	6.75915e-06	6.51615e-06	Organic oxygen compounds	Organooxygen compounds	Alcohols and polyols
Positve	POS00335	PE(20:5(5Z,8Z,11Z,14Z,17Z)/18:1(11Z))	0.661603	780.82	764.52	4.0932e-05	3.72899e-05	2.8508e-05	1.04577e-05	1.53023e-08	1.92656e-09	1.71155e-09	1.79905e-09	1.78524e-09	Lipids and lipid-like molecules	Glycerophospholipids	Glycerophosphoethanolamines
Positve	POS00336	Sinapyl alcohol	0.660421	360.041	193.085	2.55976e-09	1.66821e-06	1.24701e-06	9.30112e-07	3.68978e-07	6.43668e-07	8.50713e-07	8.40972e-07	7.69966e-07	Benzenoids	Phenols	Methoxyphenols
Positve	POS00337	PC(18:2(9Z,12Z)/14:0)	0.659114	707.006	730.534	2.53908e-05	0.000141522	4.39407e-05	1.26703e-05	3.34129e-05	0.000106662	1.71155e-09	3.28609e-05	3.2184e-05	Lipids and lipid-like molecules	Glycerophospholipids	Glycerophosphocholines
Positve	POS00338	Kelampayoside A	0.657388	193.74	479.173	2.55976e-09	1.1506e-08	2.09573e-09	1.48722e-08	9.146e-09	3.45553e-08	1.88412e-06	2.0525e-06	1.72756e-06	Organic oxygen compounds	Organooxygen compounds	Carbohydrates and carbohydrate conjugates
Positve	POS00339	(S)-10-Hydroxycamptothecin	0.65557	170.524	365.104	5.97627e-06	6.01502e-06	5.08182e-06	5.3707e-06	4.00563e-06	1.68017e-05	3.28049e-05	3.38811e-05	3.24405e-05	--	--	--
Positve	POS00340	6-Angeloylfuranofukinol	0.655092	529.249	333.204	5.25962e-06	4.1363e-06	3.44775e-06	3.41546e-06	3.60283e-06	3.52062e-06	4.68937e-06	4.29991e-06	5.2465e-06	Lipids and lipid-like molecules	Prenol lipids	Sesquiterpenoids
Positve	POS00341	Dihydrocaffeic acid 3-sulfate	0.653678	60.599	263.016	9.52002e-05	4.81997e-05	8.56014e-05	1.98533e-05	3.23753e-05	7.03869e-05	1.32421e-05	6.52777e-06	6.93509e-06	Organic acids and derivatives	Organic sulfuric acids and derivatives	Arylsulfates
Positve	POS00342	gamma-Ionone	0.653215	438.303	193.159	4.36991e-05	4.10269e-05	3.54546e-05	3.2154e-05	3.40236e-05	3.12874e-05	2.94656e-05	3.07148e-05	3.40384e-05	Lipids and lipid-like molecules	Prenol lipids	Sesquiterpenoids
Positve	POS00343	PC(22:6(4Z,7Z,10Z,13Z,16Z,19Z)/22:4(7Z,10Z,13Z,16Z))	0.653175	651.952	882.595	2.55976e-09	1.74941e-05	2.09573e-09	1.61852e-05	1.62163e-05	1.92656e-09	1.47489e-05	1.62867e-05	1.48622e-05	Lipids and lipid-like molecules	Glycerophospholipids	Glycerophosphocholines
Positve	POS00344	5-O-Galloylhamamelofuranose	0.652994	140.213	333.082	3.74262e-07	4.05677e-07	3.32807e-07	3.80122e-07	1.6915e-07	4.61863e-07	3.5445e-06	3.43569e-06	3.23468e-06	Benzenoids	Benzene and substituted derivatives	Benzoic acids and derivatives
Positve	POS00345	Ethyl -3-hydroxybutyrate glucoside	0.652669	232.557	295.138	3.92878e-06	2.41316e-09	3.02022e-06	2.87794e-06	2.79414e-06	3.03326e-06	1.71155e-09	2.90626e-06	2.97691e-06	--	--	--
Positve	POS00346	xi-3-(4-Isopropylphenyl)-2-methylpropanal	0.652188	674.701	191.143	1.02766e-05	5.10271e-06	6.59261e-06	8.83146e-06	1.77956e-09	5.43332e-06	1.04946e-05	1.12944e-05	1.75818e-05	Lipids and lipid-like molecules	Prenol lipids	Monoterpenoids
Positve	POS00347	Stachyoside A	0.651246	362.119	527.187	2.55976e-09	2.41316e-09	2.09573e-09	1.86993e-08	5.49614e-08	1.92656e-09	4.82734e-06	6.86123e-06	4.34409e-06	Lipids and lipid-like molecules	Prenol lipids	Terpene glycosides
Positve	POS00348	Fructose 1,6-bisphosphate	0.650894	39.0426	341.003	5.23473e-06	5.23833e-06	2.09573e-09	1.77397e-09	1.77956e-09	3.30121e-06	3.39918e-06	4.03378e-06	3.26523e-06	Organic oxygen compounds	Organooxygen compounds	Carbohydrates and carbohydrate conjugates
Positve	POS00349	2-Piperidone	0.650055	221.241	100.075	9.91717e-05	2.41316e-09	8.5363e-05	1.77397e-09	7.17283e-05	1.92656e-09	7.05111e-05	7.00368e-05	1.78524e-09	Organoheterocyclic compounds	Piperidines	Piperidinones
Positve	POS00350	1,2,3,4,Tetrahydro-1,5,7-trimethylnapthalene	0.649288	270.247	175.148	8.29755e-07	8.4769e-07	7.1329e-07	1.4266e-06	8.11248e-07	1.35478e-06	2.32843e-06	2.46771e-06	2.05662e-06	Benzenoids	Tetralins	HASH(0xa401968)
Positve	POS00351	PC(18:3(6Z,9Z,12Z)/18:1(11Z))	0.648696	593.156	782.566	0.0017004	2.41316e-09	2.09573e-09	0.000251686	0.000160129	5.08224e-05	0.000126948	1.41282e-05	0.00017644	Lipids and lipid-like molecules	Glycerophospholipids	Glycerophosphocholines
Positve	POS00352	12-Hydroxynevirapine	0.648363	369.844	283.115	4.80373e-06	4.89694e-06	6.43005e-06	5.73679e-06	4.13321e-06	8.19726e-06	5.50479e-06	4.65218e-06	6.01802e-06	Organic nitrogen compounds	Organonitrogen compounds	Amines
Positve	POS00353	2-Acetolactate	0.647254	322.568	133.049	1.11595e-05	1.04374e-05	8.52128e-06	7.02701e-06	4.73599e-06	7.16537e-06	1.84821e-05	1.65716e-05	1.5823e-05	Organic acids and derivatives	Keto acids and derivatives	Short-chain keto acids and derivatives
Positve	POS00354	L-Targinine	0.64529	57.8989	189.134	1.42228e-05	1.59318e-05	1.25216e-05	1.77397e-09	2.0377e-07	1.24834e-05	2.74707e-05	2.64206e-05	2.4e-05	Organic acids and derivatives	Carboxylic acids and derivatives	Amino acids, peptides, and analogues
Positve	POS00355	cis-5-Tetradecenoylcarnitine	0.643268	696.251	370.295	1.60319e-05	1.31458e-05	8.20375e-06	8.46194e-06	1.35788e-05	1.00957e-05	1.30945e-05	1.22271e-05	1.45154e-05	Lipids and lipid-like molecules	Fatty Acyls	Fatty acid esters
Positve	POS00356	PC(18:2(9Z,12Z)/15:0)	0.642952	780.783	744.552	5.17487e-05	6.4965e-05	5.86793e-05	2.92609e-05	1.86193e-05	1.92319e-05	1.00931e-05	1.5508e-05	1.58435e-05	Lipids and lipid-like molecules	Glycerophospholipids	Glycerophosphocholines
Positve	POS00357	PA(18:3(9Z,12Z,15Z)/20:5(5Z,8Z,11Z,14Z,17Z))	0.642453	670.531	717.458	0.0003791	0.000207809	0.000123647	0.000230679	0.000305841	0.000348426	0.000413849	0.000404095	0.000425302	Lipids and lipid-like molecules	Glycerophospholipids	Glycerophosphates
Positve	POS00358	(-)-erythro-Anethole glycol 2-glucoside	0.640554	331.114	345.151	3.81742e-06	4.05672e-06	3.33325e-06	4.31122e-06	4.38516e-06	4.69679e-06	4.76538e-06	5.17409e-06	5.1669e-06	--	--	--
Positve	POS00359	Laudanosine	0.64043	525.968	358.204	2.55976e-09	2.41316e-09	2.09573e-09	3.47806e-08	3.20628e-08	1.92656e-09	3.3646e-07	2.79743e-07	3.86169e-07	Organoheterocyclic compounds	Isoquinolines and derivatives	Benzylisoquinolines
Positve	POS00360	Glucosamine 6-phosphate	0.638036	47.2681	260.053	7.33854e-06	1.04405e-05	6.02295e-06	1.18439e-05	9.16567e-06	7.61086e-06	2.47017e-06	2.04569e-06	2.16028e-06	Organic oxygen compounds	Organooxygen compounds	Carbohydrates and carbohydrate conjugates
Positve	POS00361	Herierin IV	0.637887	220.379	171.065	1.83637e-06	1.73751e-06	1.70107e-06	3.30628e-06	2.41688e-06	2.92845e-06	1.24136e-06	1.17607e-06	4.32464e-06	Organoheterocyclic compounds	Pyrans	Pyranones and derivatives
Positve	POS00362	7-Hydroxyaustrobailignan 5	0.63724	571.184	343.153	0.000292434	0.000254782	0.000203614	0.000172408	0.000173285	0.000215136	0.000179909	0.00019633	0.000191293	Lignans, neolignans and related compounds	Dibenzylbutane lignans	HASH(0x170eb70)
Positve	POS00363	PC(22:6(4Z,7Z,10Z,13Z,16Z,19Z)/20:3(5Z,8Z,11Z))	0.636639	545.523	856.58	1.1855e-05	8.40446e-06	7.70786e-06	4.02688e-06	1.94302e-05	3.06971e-05	3.49861e-05	2.76336e-05	2.2634e-05	Lipids and lipid-like molecules	Glycerophospholipids	Glycerophosphocholines
Positve	POS00364	4-O-Caffeoylshikimic acid	0.635427	201.725	337.088	5.16648e-06	5.4267e-06	4.31018e-06	8.98232e-06	5.804e-06	8.31289e-06	3.80833e-05	3.76892e-05	3.639e-05	Phenylpropanoids and polyketides	Cinnamic acids and derivatives	Hydroxycinnamic acids and derivatives
Positve	POS00365	PI(16:1(9Z)/18:0)	0.634005	649.875	837.548	5.52982e-05	3.75792e-05	2.79589e-05	2.7467e-05	2.64207e-05	4.59244e-05	3.60935e-05	4.19215e-05	4.04161e-05	Lipids and lipid-like molecules	Glycerophospholipids	Glycerophosphoinositols
Positve	POS00366	(R)-2-Acetoxy-p-mentha-1,8-diene	0.633139	388.428	195.138	1.59687e-06	1.24814e-06	9.70508e-07	1.69498e-06	1.19484e-06	1.15203e-06	9.54502e-06	8.55981e-06	8.66565e-06	--	--	--
Positve	POS00367	Nandrolone	0.632525	455.792	275.2	6.15325e-06	5.45166e-06	4.00427e-06	4.67021e-08	2.61608e-08	1.92656e-09	2.02251e-06	1.97636e-06	1.86269e-06	Lipids and lipid-like molecules	Steroids and steroid derivatives	Estrane steroids
Positve	POS00368	PC(22:6(4Z,7Z,10Z,13Z,16Z,19Z)/18:3(6Z,9Z,12Z))	0.632116	573.303	828.551	6.4929e-05	2.41316e-09	0.000104433	2.32404e-05	1.80268e-07	5.95724e-07	1.71155e-09	1.79905e-09	8.82688e-08	Lipids and lipid-like molecules	Glycerophospholipids	Glycerophosphocholines
Positve	POS00369	LysoPC(14:0/0:0)	0.631803	484.906	468.308	2.82113e-06	3.08185e-06	2.40681e-06	2.60667e-06	2.0394e-06	2.54499e-06	1.18768e-05	1.26718e-05	9.88552e-06	Lipids and lipid-like molecules	Glycerophospholipids	Glycerophosphocholines
Positve	POS00370	2-Propylpiperidine	0.631366	801.226	128.143	6.81845e-06	6.48941e-06	1.1816e-05	4.8151e-06	9.89937e-06	5.4718e-06	9.17611e-06	9.44084e-06	4.57126e-06	Alkaloids and derivatives	-	HASH(0x28600d8)
Positve	POS00371	Delphinidin 3-glucoside	0.630681	316.012	465.101	4.19132e-07	4.57958e-07	3.36402e-07	1.7578e-06	9.40536e-07	1.06768e-06	4.66983e-07	3.9413e-07	4.69059e-07	Phenylpropanoids and polyketides	Flavonoids	Flavonoid glycosides
Positve	POS00372	(R)-Glabridin	0.62883	477.457	325.142	2.55976e-09	2.41316e-09	2.09573e-09	1.77397e-09	1.77956e-09	1.92656e-09	6.14083e-06	8.06329e-06	7.11642e-06	--	--	--
Positve	POS00373	Scopolin	0.627724	220.184	355.099	2.35076e-05	2.33022e-05	1.6947e-05	3.38786e-05	2.28471e-05	3.08623e-05	1.48578e-05	1.5435e-05	1.40103e-05	Phenylpropanoids and polyketides	Coumarins and derivatives	Coumarin glycosides
Positve	POS00374	Hericenone A	0.626874	346.842	331.153	6.63211e-06	4.66267e-06	6.24387e-06	5.22308e-07	5.04054e-07	5.08334e-07	8.35604e-07	1.40956e-06	7.33583e-07	Lipids and lipid-like molecules	Prenol lipids	Terpene lactones
Positve	POS00375	LysoPE(0:0/18:0)	0.625975	592.876	482.324	1.5879e-05	1.16108e-05	7.58751e-06	1.12983e-05	1.06218e-05	1.40649e-05	5.87788e-05	5.9131e-05	5.81242e-05	Lipids and lipid-like molecules	Glycerophospholipids	Glycerophosphoethanolamines
Positve	POS00376	Soyacerebroside I	0.624487	772.861	714.548	0.000490055	0.000506014	0.000393272	1.77397e-09	0.000307522	0.000355357	0.000369784	1.79905e-09	0.00036986	Lipids and lipid-like molecules	Sphingolipids	Glycosphingolipids
Positve	POS00377	PC(24:1(15Z)/14:0)	0.623439	618.066	816.637	2.45718e-07	2.69311e-05	5.29881e-06	7.29858e-06	1.45773e-05	1.11315e-05	1.36885e-05	2.51992e-05	1.47134e-05	Lipids and lipid-like molecules	Glycerophospholipids	Glycerophosphocholines
Positve	POS00378	(2R)-2-Hydroxy-2-methylbutanenitrile	0.621418	778.776	100.075	2.55976e-09	7.6628e-06	5.91537e-06	5.15327e-06	4.95854e-06	1.92656e-09	4.97072e-06	4.75826e-06	4.27781e-06	--	--	--
Positve	POS00379	Oxidized glutathione	0.621021	46.8426	613.157	4.13803e-05	1.80695e-05	3.61768e-05	1.37985e-05	1.68838e-05	1.97575e-05	1.52928e-05	2.67716e-05	1.52415e-05	Organic acids and derivatives	Carboxylic acids and derivatives	Amino acids, peptides, and analogues
Positve	POS00380	1-Methyl-1,3-cyclohexadiene	0.620962	668.794	95.0853	2.47255e-06	1.28278e-06	6.78352e-07	3.47988e-06	4.76988e-06	9.40767e-07	1.82991e-06	1.86456e-06	2.67744e-06	Hydrocarbons	Unsaturated hydrocarbons	Branched unsaturated hydrocarbons
Positve	POS00381	2-Propenyl 2,4-hexadienoate	0.618637	351.977	153.091	2.49035e-06	2.36803e-06	1.94101e-06	2.55093e-06	1.7017e-06	2.39233e-06	1.45449e-07	1.52095e-07	1.61372e-07	Lipids and lipid-like molecules	Fatty Acyls	Fatty acid esters
Positve	POS00382	Ethyl acetate	0.618184	82.8879	89.0594	2.7553e-07	3.63334e-07	3.39058e-07	1.81471e-07	4.69412e-07	2.98988e-07	3.4283e-06	3.93496e-06	3.87506e-06	Organic acids and derivatives	Carboxylic acids and derivatives	Carboxylic acid derivatives
Positve	POS00383	Epinepetalactone	0.616808	256.647	167.106	1.78999e-06	1.87911e-06	1.60072e-06	1.81337e-06	9.31882e-07	2.03657e-06	1.7714e-06	1.46819e-06	1.6021e-06	Lipids and lipid-like molecules	Prenol lipids	Terpene lactones
Positve	POS00384	PC(16:1(9Z)/14:0)	0.616359	659.456	704.522	2.55976e-09	0.000160585	0.000115026	0.000101604	0.00012588	0.000166617	0.000160577	0.000154227	1.78524e-09	Lipids and lipid-like molecules	Glycerophospholipids	Glycerophosphocholines
Positve	POS00385	Albendazole sulfone	0.61498	205.478	282.097	2.55976e-09	2.41316e-09	2.09573e-09	1.77397e-09	1.77956e-09	1.92656e-09	3.73463e-06	3.73056e-06	3.22385e-06	Organoheterocyclic compounds	Benzimidazoles	2-benzimidazolylcarbamic acid esters
Positve	POS00386	xi-8,9-Dehydrotheaspirone	0.614639	257.588	207.138	1.41716e-06	1.17681e-06	1.18548e-06	1.26203e-06	1.05692e-06	1.40429e-06	6.28036e-06	6.0262e-06	5.49378e-06	Organic oxygen compounds	Organooxygen compounds	Carbonyl compounds
Positve	POS00387	Enterocin 900	0.61308	417.257	452.265	1.03432e-06	7.79587e-07	6.01737e-07	7.61085e-07	7.76865e-07	5.66766e-07	8.53677e-07	5.23651e-07	7.01392e-07	Lipids and lipid-like molecules	Prenol lipids	Monoterpenoids
Positve	POS00388	(7'R)-(+)-Lyoniresinol 9'-glucoside	0.612134	301.101	600.265	9.1616e-07	9.26862e-07	7.96605e-07	2.75352e-06	2.43415e-06	3.65627e-06	4.67652e-06	4.20016e-06	4.46883e-06	--	--	--
Positve	POS00389	Abscisic acid	0.611517	322.451	259.08	3.9294e-05	3.73158e-05	3.00487e-05	2.42291e-05	1.58317e-05	2.43654e-05	6.28449e-05	6.09701e-05	5.64059e-05	Lipids and lipid-like molecules	Prenol lipids	Sesquiterpenoids
Positve	POS00390	DG(22:6(4Z,7Z,10Z,13Z,16Z,19Z)/22:4(7Z,10Z,13Z,16Z)/0:0)	0.610521	761.881	717.568	7.36889e-07	4.76773e-07	4.70026e-07	2.7229e-07	2.52934e-07	9.92027e-07	6.93474e-07	8.24063e-07	7.8491e-07	Lipids and lipid-like molecules	Glycerolipids	Diradylglycerols
Positve	POS00391	N-Acetylcarnosine	0.60884	77.2156	269.122	1.14906e-07	2.41316e-09	9.97262e-08	1.77397e-09	1.77956e-09	1.92656e-09	7.59948e-06	8.44518e-06	8.06674e-06	Organic acids and derivatives	Peptidomimetics	Hybrid peptides
Positve	POS00392	PC(18:0/14:1(9Z))	0.608555	737.628	732.552	2.55976e-09	0.000158516	9.69549e-05	0.000111202	0.000123693	0.000111337	7.9386e-05	9.01567e-05	1.78524e-09	Lipids and lipid-like molecules	Glycerophospholipids	Glycerophosphocholines
Positve	POS00393	Artemisyl propionate	0.608216	376.597	211.169	3.51387e-06	3.06122e-06	2.60903e-06	4.25401e-06	3.11318e-06	4.44687e-06	1.92282e-06	2.11176e-06	1.93069e-06	Organic acids and derivatives	Carboxylic acids and derivatives	Carboxylic acid derivatives
Positve	POS00394	Taccagenin	0.60777	645.41	447.313	5.42977e-05	2.55697e-05	2.82112e-05	3.31747e-05	4.45323e-05	6.01686e-05	4.55507e-05	4.87814e-05	6.82161e-05	Phenylpropanoids and polyketides	Linear 1,3-diarylpropanoids	Chalcones and dihydrochalcones
Positve	POS00395	PC(22:5(7Z,10Z,13Z,16Z,19Z)/15:0)	0.607593	677.496	794.572	2.00889e-05	0.000354029	0.000329683	0.000260365	0.000206482	0.000419948	0.000271919	8.65367e-05	9.33471e-05	Lipids and lipid-like molecules	Glycerophospholipids	Glycerophosphocholines
Positve	POS00396	Pratenol B	0.607218	253.396	305.065	9.87156e-07	8.56675e-07	7.56689e-07	2.72726e-06	1.74239e-06	2.03222e-06	3.87668e-07	3.82804e-07	3.78149e-07	Organoheterocyclic compounds	Benzopyrans	1-benzopyrans
Positve	POS00397	2,4-Diisopropyl-5-methylphenol	0.606287	319.039	193.159	6.88943e-06	6.29064e-06	5.87408e-06	4.24479e-06	1.71683e-06	7.99829e-06	1.13395e-06	9.89454e-07	1.15715e-06	Lipids and lipid-like molecules	Prenol lipids	Monoterpenoids
Positve	POS00398	LysoPC(17:0)	0.605433	566.971	510.355	1.20791e-05	1.21347e-05	8.00406e-06	1.07421e-05	1.3856e-05	9.34014e-06	5.18433e-05	5.07341e-05	4.52314e-05	Lipids and lipid-like molecules	Glycerophospholipids	Glycerophosphocholines
Positve	POS00399	4,4alpha,5,6-Tetrahydro-7-methyl-2(3H)-naphthalenone	0.605247	256.197	163.111	1.46639e-05	1.46315e-05	1.213e-05	1.28761e-05	7.00602e-06	1.56047e-05	1.28192e-05	1.19905e-05	1.15626e-05	Organic oxygen compounds	Organooxygen compounds	Carbonyl compounds
Positve	POS00400	beta-Citraurin epoxide	0.604207	572.742	449.302	2.27514e-06	8.64253e-07	9.8771e-07	1.63556e-06	7.93337e-07	2.92054e-06	8.63271e-06	9.07655e-06	7.28609e-06	Lipids and lipid-like molecules	Prenol lipids	Triterpenoids
Positve	POS00401	PE(18:1(11Z)/15:0)	0.603046	780.442	704.521	2.55976e-09	2.41316e-09	2.5347e-05	1.43413e-05	1.12375e-05	1.51632e-05	1.49518e-05	1.36964e-05	1.24206e-05	Lipids and lipid-like molecules	Glycerophospholipids	Glycerophosphoethanolamines
Positve	POS00402	Glycerol 1-(5-hydroxydodecanoate)	0.601418	424.538	291.217	2.58625e-06	1.93138e-06	3.77089e-06	1.50961e-06	3.30535e-06	2.34097e-06	1.4483e-06	3.15138e-06	1.88133e-06	Lipids and lipid-like molecules	Fatty Acyls	Fatty alcohols
Positve	POS00403	Homoarecoline	0.600285	274.949	170.117	2.55976e-09	1.10753e-06	1.24343e-06	1.38513e-06	1.19288e-06	1.20557e-06	2.11949e-06	1.80764e-06	1.73509e-06	Alkaloids and derivatives	-	HASH(0x174efd8)
Positve	POS00404	Glucosamine	0.599055	92.6002	180.087	1.07931e-05	9.95497e-06	9.87672e-06	6.06523e-06	5.20495e-06	8.1802e-06	1.10114e-05	1.36063e-05	1.45334e-05	Organic oxygen compounds	Organooxygen compounds	Carbohydrates and carbohydrate conjugates
Positve	POS00405	9E-tetradecenoic acid	0.598583	391.491	227.201	5.58357e-07	3.57275e-07	2.09573e-09	1.67115e-07	1.77956e-09	4.36572e-07	1.87175e-07	2.71959e-07	2.26023e-07	Lipids and lipid-like molecules	Fatty Acyls	Fatty acids and conjugates
Positve	POS00406	Eriojaposide A	0.598521	297.524	503.248	6.22997e-06	6.01611e-06	5.07479e-06	3.6657e-06	1.77956e-09	1.92656e-09	4.28453e-06	4.16006e-06	4.10507e-06	Lipids and lipid-like molecules	Fatty Acyls	Fatty acyl glycosides
Positve	POS00407	Dihydroactinidiolide	0.59775	256.197	181.122	2.13033e-05	2.06725e-05	1.63137e-05	1.89141e-05	9.27455e-06	2.20603e-05	1.78486e-05	1.56324e-05	1.56657e-05	Organoheterocyclic compounds	Benzofurans	HASH(0x2ed9658)
Positve	POS00408	2-Carboxyarabinitol 5-phosphate	0.597307	55.3712	277.032	2.78027e-05	3.10557e-05	3.51674e-05	1.47938e-05	1.31275e-05	1.4158e-05	1.71155e-09	1.79905e-09	1.78524e-09	Organic oxygen compounds	Organooxygen compounds	Carbohydrates and carbohydrate conjugates
Positve	POS00409	7,8-Dihydroneopterin	0.597223	78.6688	256.102	1.38732e-05	1.37042e-05	1.09471e-05	8.03392e-06	4.24598e-06	1.50816e-05	1.48859e-06	2.29087e-06	2.50622e-06	Organoheterocyclic compounds	Pteridines and derivatives	Pterins and derivatives
Positve	POS00410	Eremopetasinorone A	0.596604	352.843	207.138	2.75742e-06	3.02665e-06	2.35506e-06	1.01624e-05	5.98884e-06	7.90488e-06	1.74053e-05	1.66941e-05	1.48716e-05	Organic oxygen compounds	Organooxygen compounds	Carbonyl compounds
Positve	POS00411	Glucosylisomaltol	0.594992	81.593	289.09	1.04162e-06	9.36515e-07	8.07495e-07	2.00479e-06	5.24511e-07	5.59984e-06	4.78229e-06	4.72594e-06	1.78524e-09	Organic oxygen compounds	Organooxygen compounds	Carbohydrates and carbohydrate conjugates
Positve	POS00412	Lucyobroside	0.594408	738.745	700.534	1.17342e-05	9.266e-06	6.45401e-06	5.49127e-06	6.84139e-06	5.86103e-06	7.95512e-06	1.02885e-05	8.29496e-06	Lipids and lipid-like molecules	Sphingolipids	Glycosphingolipids
Positve	POS00413	1-Isothiocyanato-7-(methylthio)heptane	0.593158	41.8288	204.087	5.15726e-05	6.4404e-05	5.15366e-05	7.41708e-05	6.19709e-05	7.96133e-05	0.000146921	0.000130579	0.000157978	Organosulfur compounds	Isothiocyanates	HASH(0x113e000)
Positve	POS00414	LysoPC(16:0)	0.592629	567.395	496.338	2.2638e-05	1.71267e-05	9.72521e-06	1.01245e-05	7.48397e-06	9.51311e-06	1.71155e-09	1.79905e-09	5.53818e-06	Lipids and lipid-like molecules	Glycerophospholipids	Glycerophosphocholines
Positve	POS00415	Millefin	0.592471	209.986	351.181	2.55976e-09	2.41316e-09	2.09573e-09	1.3339e-06	9.33447e-07	2.38467e-06	6.94264e-06	6.69368e-06	5.79096e-06	Lipids and lipid-like molecules	Prenol lipids	Terpene lactones
Positve	POS00416	2,2,6,7-Tetramethylbicyclo[4.3.0]nona-1(9),4-diene-7,8-diol	0.591884	308.494	209.154	5.56647e-05	5.43543e-05	4.3945e-05	1.53547e-05	8.36541e-06	1.84654e-05	3.5996e-05	3.22474e-05	3.09637e-05	Organic oxygen compounds	Organooxygen compounds	Alcohols and polyols
Positve	POS00417	Bisnorbiotin	0.591796	71.1262	217.068	5.01517e-05	4.62378e-05	4.77558e-05	3.57064e-05	4.09133e-05	9.99532e-06	6.53797e-05	6.76965e-05	6.71107e-05	Organic acids and derivatives	Carboxylic acids and derivatives	Amino acids, peptides, and analogues
Positve	POS00418	2-(2-Methylpropoxy)naphthalene	0.590547	341.592	201.127	1.95854e-06	2.05188e-06	1.48365e-06	1.14496e-06	7.03429e-07	1.23998e-06	2.24336e-06	2.08245e-06	1.98996e-06	Benzenoids	Naphthalenes	HASH(0x2ef1780)
Positve	POS00419	PC(18:2(9Z,12Z)/18:2(9Z,12Z))	0.589894	438.706	782.566	1.79645e-05	5.69847e-05	2.09573e-09	2.61491e-05	1.66878e-05	5.53444e-06	2.79874e-06	6.48314e-06	4.95643e-06	Lipids and lipid-like molecules	Glycerophospholipids	Glycerophosphocholines
Positve	POS00420	N-Ethylacetamide	0.588458	690.281	88.0755	7.55688e-06	2.41316e-09	2.09573e-09	5.37795e-06	5.12119e-06	5.76923e-06	5.03672e-06	5.31556e-06	5.38304e-06	Organic acids and derivatives	Carboximidic acids and derivatives	Carboximidic acids
Positve	POS00421	5,7-dihydroxy-3-{[3,4,5-trihydroxy-6-(hydroxymethyl)oxan-2-yl]oxy}-2-(3,4,5-trihydroxyphenyl)-4H-chromen-4-one	0.588095	284.575	481.096	1.40464e-06	1.30994e-06	1.01348e-06	4.07687e-06	2.23775e-06	2.51131e-06	7.75842e-07	7.56003e-07	6.60161e-07	--	--	--
Positve	POS00422	(E)-6-Methyl-6-(5-methyl-2-furanyl)-3-hepten-2-one	0.586988	334.704	207.138	1.15734e-06	1.2381e-06	9.80494e-07	3.18382e-06	1.85109e-06	2.33731e-06	5.35644e-06	3.75121e-06	4.6515e-06	--	--	--
Positve	POS00423	7-Ketodeoxycholic acid	0.584226	620.909	424.364	1.8825e-06	1.35028e-06	5.87185e-06	6.52532e-06	1.77956e-09	1.33545e-06	2.31141e-06	3.8157e-06	1.35033e-06	Lipids and lipid-like molecules	Steroids and steroid derivatives	Bile acids, alcohols and derivatives
Positve	POS00424	Kanzonol Q	0.583756	419.717	261.11	3.1953e-05	3.17458e-05	2.87434e-05	2.66675e-05	1.77956e-09	2.72274e-05	1.71155e-09	2.52986e-05	2.71668e-05	Phenylpropanoids and polyketides	Coumarins and derivatives	Pyranocoumarins
Positve	POS00425	PC(16:1(9Z)/16:1(9Z))	0.583485	639.107	730.538	0.000147833	0.000645434	0.000338514	0.000510511	0.000368955	0.000512854	1.71155e-09	0.000367495	0.000290531	Lipids and lipid-like molecules	Glycerophospholipids	Glycerophosphocholines
Positve	POS00426	3-O-Acetylepisamarcandin	0.582182	491.537	460.269	2.55976e-09	1.90452e-06	9.19965e-07	7.83912e-07	1.77956e-09	7.52911e-07	7.03717e-07	1.03332e-06	1.61577e-06	Phenylpropanoids and polyketides	Coumarins and derivatives	HASH(0x28ad5d8)
Positve	POS00427	(-)-Catechin	0.580704	182.387	291.084	2.89174e-06	2.61143e-06	2.40971e-06	3.14914e-06	2.73393e-06	7.83907e-06	5.28142e-05	4.65733e-05	4.40793e-05	--	--	--
Positve	POS00428	PC(22:5(7Z,10Z,13Z,16Z,19Z)/18:4(6Z,9Z,12Z,15Z))	0.578406	782.078	828.551	2.55976e-09	5.33774e-05	2.20814e-05	1.69581e-06	4.63637e-07	2.39955e-07	1.42776e-07	3.26937e-07	1.78524e-09	Lipids and lipid-like molecules	Glycerophospholipids	Glycerophosphocholines
Positve	POS00429	p-Mentha-1,3,5,8-tetraene	0.57794	312.56	133.101	4.78527e-06	4.41428e-06	3.56608e-06	6.11829e-07	2.57543e-07	1.90247e-06	1.94904e-07	2.21769e-07	1.68595e-07	Benzenoids	Benzene and substituted derivatives	Phenylpropenes
Positve	POS00430	LysoPC(14:1(9Z))	0.576938	455.832	466.293	2.55976e-09	2.41316e-09	6.42662e-09	1.77397e-09	2.24953e-08	1.92656e-09	5.07913e-07	4.82913e-07	4.76188e-07	Lipids and lipid-like molecules	Glycerophospholipids	Glycerophosphocholines
Positve	POS00431	2,8-Di-O-methylellagic acid	0.575726	294.227	331.044	1.3158e-06	1.32185e-06	1.23516e-06	2.45192e-06	1.62737e-06	1.80786e-06	6.00159e-06	5.51209e-06	5.4646e-06	Phenylpropanoids and polyketides	Tannins	Hydrolyzable tannins
Positve	POS00432	2-(4-Methyl-5-thiazolyl)ethyl octanoate	0.57571	182.561	270.155	1.85613e-06	1.84343e-06	1.43879e-06	2.1713e-06	1.69508e-06	4.94646e-06	3.71908e-05	3.54821e-05	3.28877e-05	Organoheterocyclic compounds	Azoles	Thiazoles
Positve	POS00433	1-Palmitoylglycerophosphoinositol	0.575514	481.647	573.303	2.72024e-05	3.05374e-05	2.41779e-05	1.26861e-05	8.72823e-06	1.6049e-05	0.000110018	0.000112179	9.1233e-05	Lipids and lipid-like molecules	Glycerophospholipids	Glycerophosphoinositols
Positve	POS00434	13-L-Hydroperoxylinoleic acid	0.575054	551.6	295.226	4.58409e-06	3.42295e-06	3.81317e-06	2.55592e-06	3.23862e-06	4.21299e-06	8.41677e-06	9.14077e-06	1.06938e-05	Lipids and lipid-like molecules	Fatty Acyls	Lineolic acids and derivatives
Positve	POS00435	5,9:6,9-Diepoxy-4-megastigmene	0.572495	395.123	209.153	1.23357e-06	1.04412e-06	8.43646e-07	2.34161e-06	6.78935e-07	9.45829e-07	1.43882e-06	1.48365e-06	1.38936e-06	Organoheterocyclic compounds	Oxepanes	HASH(0x1753a10)
Positve	POS00436	3-(3,4-Dihydroxyphenyl)-1-propanol 3'-glucoside	0.571571	270.861	331.136	7.32257e-06	7.31322e-06	5.77746e-06	1.77397e-09	3.30023e-06	4.45829e-06	4.1977e-06	4.04408e-06	3.89028e-06	Organic oxygen compounds	Organooxygen compounds	Carbohydrates and carbohydrate conjugates
Positve	POS00437	8-hydroxymirtazapine	0.571231	201.196	282.154	1.20385e-05	1.18908e-05	9.11373e-06	2.40725e-06	1.44836e-06	2.58102e-06	1.47513e-06	1.40775e-06	1.83213e-06	Organoheterocyclic compounds	Piperazinoazepines	HASH(0x72c8278)
Positve	POS00438	3,5,8-Megastigmatrien-7-one	0.57087	271.803	191.143	6.5187e-07	7.16067e-07	6.24686e-07	5.62539e-06	3.41101e-06	5.94878e-06	8.23945e-06	7.9986e-06	7.64538e-06	--	--	--
Positve	POS00439	N,N-Dimethylformamide	0.569983	477.051	74.0596	2.23741e-06	2.01475e-06	1.72169e-06	1.67285e-06	1.65733e-06	1.70515e-06	1.71155e-09	1.79905e-09	1.54395e-06	Organic acids and derivatives	Carboxylic acids and derivatives	Carboxylic acid derivatives
Positve	POS00440	3-(3,4-Dimethoxyphenyl)-2-propenoic acid	0.567654	324.815	209.08	3.21308e-06	2.09965e-06	2.92266e-06	3.92145e-06	3.58434e-06	2.63832e-06	7.43106e-07	4.93366e-07	4.78228e-07	Phenylpropanoids and polyketides	Cinnamic acids and derivatives	Hydroxycinnamic acids and derivatives
Positve	POS00441	Phenylethyl primeveroside	0.565588	254.003	434.2	1.68376e-07	1.22339e-06	1.04372e-06	6.41491e-07	7.06728e-07	6.78376e-07	2.23788e-07	1.78158e-07	1.9141e-07	Organic oxygen compounds	Organooxygen compounds	Carbohydrates and carbohydrate conjugates
Positve	POS00442	Xanthohumol	0.564224	395.094	355.154	2.55976e-09	2.41316e-09	2.09573e-09	1.77397e-09	1.77956e-09	1.92656e-09	1.29067e-06	1.14784e-06	1.08814e-06	Phenylpropanoids and polyketides	Linear 1,3-diarylpropanoids	Chalcones and dihydrochalcones
Positve	POS00443	10beta-12,13-Dinor-8-oxo-6-eremophilen-11-al	0.563279	303.532	207.138	1.07953e-05	1.09766e-05	8.51836e-06	8.92014e-06	4.86093e-06	8.44933e-06	2.04077e-07	3.97433e-07	2.00752e-06	Organic oxygen compounds	Organooxygen compounds	Carbonyl compounds
Positve	POS00444	D-Galactosamine	0.562997	61.298	180.086	7.85784e-05	5.21191e-05	6.1041e-05	2.77739e-05	1.90465e-05	5.38746e-05	9.6066e-05	0.000113776	0.000102942	--	--	--
Positve	POS00445	Verimol C	0.562813	307.048	301.143	1.15486e-06	1.08217e-06	1.01501e-06	9.10179e-07	1.77956e-09	8.06913e-07	4.688e-07	3.56802e-07	3.21971e-07	Benzenoids	Phenol ethers	Anisoles
Positve	POS00446	N-Acetyl-D-glucosamine	0.56188	50.6325	222.096	9.63267e-06	8.28264e-06	7.32018e-06	1.04365e-05	8.22518e-06	1.30429e-05	4.12363e-06	5.10664e-06	3.44604e-06	Organic oxygen compounds	Organooxygen compounds	Carbohydrates and carbohydrate conjugates
Positve	POS00447	Acetovanillone	0.561857	246.114	167.07	3.18038e-06	3.41397e-06	2.29837e-06	1.28962e-06	7.42386e-07	1.27825e-06	2.65817e-06	2.55729e-06	2.30719e-06	Organic oxygen compounds	Organooxygen compounds	Carbonyl compounds
Positve	POS00448	Isoeugenol formate	0.561069	285.697	193.085	3.86388e-06	3.58887e-06	2.9234e-06	3.38288e-06	1.79734e-06	2.49571e-06	1.02566e-06	9.52758e-07	7.42092e-07	Benzenoids	Phenol ethers	Anisoles
Positve	POS00449	PC(15:0/15:0)	0.558037	596.199	706.535	2.55976e-09	2.40549e-05	3.81074e-05	5.25794e-05	4.48179e-05	3.65365e-05	2.9754e-05	1.79905e-09	3.28584e-05	Lipids and lipid-like molecules	Glycerophospholipids	Glycerophosphocholines
Positve	POS00450	p-Hydroxymandelic acid	0.556295	190.203	169.049	1.26136e-06	2.23727e-06	1.00267e-06	3.21724e-06	1.81293e-06	5.52566e-06	2.75887e-06	5.27085e-06	5.08047e-06	Benzenoids	Phenols	1-hydroxy-2-unsubstituted benzenoids
Positve	POS00451	PC(P-18:1(9Z)/16:0)	0.555877	723.925	744.586	1.2501e-05	7.7343e-06	7.67291e-06	1.48334e-05	1.18334e-05	9.78821e-06	1.0513e-05	1.31882e-05	1.12808e-05	Lipids and lipid-like molecules	Glycerophospholipids	Glycerophosphocholines
Positve	POS00452	Propyl 2,4-decadienoate	0.555724	319.887	211.169	2.0641e-05	1.97677e-05	1.56691e-05	1.13774e-05	5.81287e-06	2.47465e-05	3.82305e-06	4.38888e-06	3.58929e-06	Lipids and lipid-like molecules	Fatty Acyls	Fatty acid esters
Positve	POS00453	20-Hydroxy-3,7,11,15,23-pentaoxolanost-8-en-26-oic acid	0.554351	500.767	529.281	2.23796e-05	1.56919e-05	1.89015e-05	2.08747e-05	2.1731e-05	1.51185e-05	1.36482e-05	1.10198e-05	2.11433e-05	Phenylpropanoids and polyketides	Flavonoids	Flavonoid glycosides
Positve	POS00454	3-Phenoxybenzoic acid	0.55361	295.064	229.047	9.35635e-06	9.99393e-06	8.05763e-06	2.93167e-06	1.48938e-06	2.06007e-06	6.10385e-06	5.61998e-06	5.22374e-06	Benzenoids	Benzene and substituted derivatives	Diphenylethers
Positve	POS00455	Elatoside G	0.552735	539.163	665.402	2.55976e-09	2.41316e-09	2.09573e-09	1.77397e-09	1.77956e-09	1.92656e-09	1.45045e-05	1.36987e-05	1.28335e-05	Lipids and lipid-like molecules	Prenol lipids	Triterpenoids
Positve	POS00456	Glycocholic acid	0.552395	656.908	466.32	1.91231e-05	1.3002e-05	6.3611e-06	1.07823e-05	1.51702e-05	1.67781e-05	2.56426e-05	2.80803e-05	1.9089e-05	Lipids and lipid-like molecules	Steroids and steroid derivatives	Bile acids, alcohols and derivatives
Positve	POS00457	Linoleamide	0.551751	620.311	280.263	0.0054824	0.00366873	0.00180619	0.00133455	0.00381383	0.00183048	0.00201322	0.00162194	0.0045303	Lipids and lipid-like molecules	Fatty Acyls	Fatty amides
Positve	POS00458	3-Hydroxy-beta-ionol 3-[glucosyl-(1-&gt;6)-glucoside]	0.550763	313.939	535.274	8.2758e-07	8.48018e-07	6.33835e-07	1.01759e-06	6.23276e-07	1.64482e-06	2.4578e-06	2.33413e-06	2.25331e-06	--	--	--
Positve	POS00459	PC(18:4(6Z,9Z,12Z,15Z)/15:0)	0.548759	657.354	740.522	0.000165592	6.46686e-05	3.91552e-05	8.22457e-05	6.40712e-05	7.23322e-05	2.81016e-05	2.82331e-05	2.28434e-05	Lipids and lipid-like molecules	Glycerophospholipids	Glycerophosphocholines
Positve	POS00460	3,3',4,4'-Tetrahydroxy-2-methoxychalcone	0.5483	200.445	303.084	1.51095e-05	1.53416e-05	1.21452e-05	2.26429e-06	1.32591e-06	2.54984e-06	5.27281e-06	5.48428e-06	1.74783e-07	Phenylpropanoids and polyketides	Linear 1,3-diarylpropanoids	Chalcones and dihydrochalcones
Positve	POS00461	Simvastatin	0.54805	589.834	419.281	9.31737e-07	8.70475e-07	5.60314e-07	7.64406e-07	1.77956e-09	1.23927e-06	1.37187e-06	9.13524e-07	1.28884e-06	Organoheterocyclic compounds	Lactones	Delta valerolactones
Positve	POS00462	PC(18:4(6Z,9Z,12Z,15Z)/18:1(11Z))	0.546092	589.522	780.55	0.00100744	0.000316431	0.00115642	0.000497692	0.000450653	0.00104803	0.000192056	5.69127e-05	3.62753e-05	Lipids and lipid-like molecules	Glycerophospholipids	Glycerophosphocholines
Positve	POS00463	Alpha-Lactose	0.545692	75.8119	343.123	3.71033e-06	1.28264e-05	2.8801e-06	5.64876e-06	3.6783e-06	1.14526e-05	2.81625e-05	2.49711e-05	2.66103e-05	Organic oxygen compounds	Organooxygen compounds	Carbohydrates and carbohydrate conjugates
Positve	POS00464	Biotin sulfone	0.54516	51.1798	277.091	1.4887e-05	1.15681e-05	1.09352e-05	1.26363e-05	1.10435e-05	2.93285e-05	5.26369e-05	5.35846e-05	4.86931e-05	Organoheterocyclic compounds	Thienoimidazolidines	HASH(0x364b998)
Positve	POS00465	2'-O-Methylcajanone	0.543911	491.435	437.192	2.55976e-09	9.96218e-05	5.44282e-05	4.99181e-05	1.77956e-09	4.29914e-05	4.16861e-05	5.53758e-05	8.53093e-05	Phenylpropanoids and polyketides	Isoflavonoids	Isoflavans
Positve	POS00466	Berberrubine	0.541492	241.903	323.109	6.69884e-06	5.83061e-06	4.9947e-06	1.36305e-06	9.94447e-07	2.67147e-06	1.22828e-06	1.15429e-06	1.05049e-06	Alkaloids and derivatives	Protoberberine alkaloids and derivatives	HASH(0x2833458)
Positve	POS00467	LysoPC(18:0)	0.541315	596.562	524.369	0.000153618	0.00010735	6.29593e-05	7.81652e-05	7.19263e-05	9.38679e-05	0.000349264	0.000346839	0.000340309	Lipids and lipid-like molecules	Glycerophospholipids	Glycerophosphocholines
Positve	POS00468	(6E,8E)-4,6,8-Megastigmatriene	0.54092	311.515	177.164	2.55976e-09	2.41316e-09	2.09573e-09	1.38379e-06	6.90867e-07	8.60076e-07	1.06141e-06	9.50161e-07	8.96586e-07	--	--	--
Positve	POS00469	LysoPE(20:0/0:0)	0.539637	739.065	510.358	4.85449e-06	2.72051e-06	3.83996e-06	2.94655e-06	3.79323e-06	2.9909e-06	2.52066e-06	2.12193e-06	3.6812e-06	Lipids and lipid-like molecules	Glycerophospholipids	Glycerophosphoethanolamines
Positve	POS00470	(2alpha,3alpha,5alpha,22R,23R)-2,3,22,23-Tetrahydroxy-25-methylergost-24(28)en-6-one	0.539563	438.303	477.366	1.29385e-05	1.31184e-05	1.27186e-05	8.35653e-06	9.5799e-06	7.537e-06	6.19263e-06	6.71464e-06	7.36339e-06	--	--	--
Positve	POS00471	Vanillin 4-sulfate	0.539167	43.5542	247.021	4.45629e-05	5.87598e-05	3.50245e-05	3.64955e-05	2.01679e-05	4.67918e-05	2.22838e-05	1.72233e-05	2.41402e-05	Organic acids and derivatives	Organic sulfuric acids and derivatives	Arylsulfates
Positve	POS00472	Palmitic acid	0.538353	475.465	274.274	0.00917145	0.00846965	0.00821674	0.00881837	0.00917822	0.00799007	0.00846672	0.00821187	0.00806476	Lipids and lipid-like molecules	Fatty Acyls	Fatty acids and conjugates
Positve	POS00473	Valdecoxib	0.53828	280.286	301.126	2.65926e-05	2.54331e-05	2.46425e-05	3.39552e-05	2.8171e-05	3.10435e-05	3.77516e-05	3.11778e-05	3.29846e-05	Benzenoids	Benzene and substituted derivatives	Benzenesulfonamides
Positve	POS00474	PI(18:0/18:3(6Z,9Z,12Z))	0.537258	643.619	861.546	5.80442e-05	4.10199e-05	2.94918e-05	4.36845e-05	4.75008e-05	4.97838e-05	3.34298e-05	4.04522e-05	3.63493e-05	Lipids and lipid-like molecules	Glycerophospholipids	Glycerophosphoinositols
Positve	POS00475	gamma-Glutamylglutamic acid	0.536894	270.25	277.106	6.97351e-06	6.34177e-06	5.64706e-06	4.68972e-06	4.36802e-06	3.40843e-06	1.78165e-06	1.61258e-06	1.50979e-06	Organic acids and derivatives	Carboxylic acids and derivatives	Amino acids, peptides, and analogues
Positve	POS00476	Prodelphinidin B	0.536791	212.157	611.138	6.63886e-05	6.35325e-05	4.55207e-05	0.000102511	6.28765e-05	6.92025e-05	3.47226e-05	3.31234e-05	3.33408e-05	Phenylpropanoids and polyketides	Flavonoids	Biflavonoids and polyflavonoids
Positve	POS00477	Mesuagin	0.536647	243.345	391.156	2.87681e-06	2.65774e-06	2.64088e-06	3.31806e-06	4.72738e-06	2.75625e-06	3.79184e-06	3.69294e-06	3.57361e-06	Phenylpropanoids and polyketides	Neoflavonoids	Prenylated neoflavonoids
Positve	POS00478	Secodemethylclausenamide	0.536325	79.6539	286.149	2.55976e-09	6.44273e-08	2.09573e-09	2.54684e-07	1.81991e-08	3.58329e-07	1.84075e-05	2.00501e-05	1.9298e-05	Benzenoids	Benzene and substituted derivatives	HASH(0x1661880)
Positve	POS00479	Methyl (2E,6Z)-dodecadienoate	0.535737	438.303	211.169	3.46191e-05	3.1076e-05	2.80328e-05	2.35896e-05	2.505e-05	1.92656e-09	2.18422e-05	2.39174e-05	2.58267e-05	Lipids and lipid-like molecules	Fatty Acyls	Fatty acid esters
Positve	POS00480	3-p-Coumaroyl-1,5-quinolactone	0.535588	267.257	321.094	4.08661e-06	4.06425e-06	3.42198e-06	1.77397e-09	1.77956e-09	1.92656e-09	2.96438e-06	2.79065e-06	2.70281e-06	Phenylpropanoids and polyketides	Cinnamic acids and derivatives	Hydroxycinnamic acids and derivatives
Positve	POS00481	Methyl 2-furoate	0.535441	52.1675	127.039	0.00031268	0.000253858	0.000245366	0.000206304	0.000173397	0.000415837	0.000639314	0.000678688	0.000636553	Organoheterocyclic compounds	Furans	Furoic acid and derivatives
Positve	POS00482	Melibiose	0.534137	49.0048	381.078	0.000914054	0.00100099	0.000744825	0.000713421	0.000665357	0.000889957	0.000874787	0.000791629	0.000882183	Organic oxygen compounds	Organooxygen compounds	Carbohydrates and carbohydrate conjugates
Positve	POS00483	Prostaglandin I2	0.533335	388.458	353.23	8.18226e-06	7.05514e-06	5.61908e-06	6.87045e-06	4.53454e-06	4.74179e-06	3.96739e-05	3.56587e-05	3.40815e-05	Lipids and lipid-like molecules	Fatty Acyls	Eicosanoids
Positve	POS00484	PC(P-18:1(9Z)/14:0)	0.5315	769.486	716.559	6.05067e-05	5.62798e-05	4.3783e-05	2.83865e-05	3.28652e-05	4.26619e-05	4.47175e-05	5.35781e-05	4.62167e-05	Lipids and lipid-like molecules	Glycerophospholipids	Glycerophosphocholines
Positve	POS00485	Tyrosyl-Gamma-glutamate	0.53084	252.827	310.147	5.54826e-07	5.53941e-07	4.11258e-07	1.78229e-06	1.08693e-06	1.60876e-06	3.20024e-06	3.2143e-06	2.98776e-06	Organic acids and derivatives	Carboxylic acids and derivatives	Amino acids, peptides, and analogues
Positve	POS00486	LysoPI(18:0/0:0)	0.53029	523.749	601.334	4.69225e-06	6.00332e-06	4.53688e-06	5.99592e-06	4.83448e-06	5.30356e-06	2.50052e-05	2.62557e-05	2.15159e-05	Lipids and lipid-like molecules	Glycerophospholipids	Glycerophosphoinositols
Positve	POS00487	Costunolide	0.529974	548.506	233.153	1.70973e-07	2.12867e-07	8.59156e-08	2.71939e-06	1.71563e-06	2.34224e-06	2.2141e-05	2.0615e-05	2.04349e-05	Lipids and lipid-like molecules	Prenol lipids	Terpene lactones
Positve	POS00488	PC(14:0/14:0)	0.528883	629.678	678.495	1.21714e-05	4.13194e-06	2.09573e-09	1.77397e-09	1.77956e-09	2.3162e-07	1.35745e-06	1.79905e-09	1.78524e-09	Lipids and lipid-like molecules	Glycerophospholipids	Glycerophosphocholines
Positve	POS00489	LysoPC(15:0)	0.528193	510.707	482.324	5.67251e-06	7.34345e-06	5.10017e-06	4.31547e-06	4.17655e-06	2.23615e-06	1.76055e-05	1.8409e-05	1.39592e-05	Lipids and lipid-like molecules	Glycerophospholipids	Glycerophosphocholines
Positve	POS00490	Cinereain	0.528187	446.866	328.166	2.31507e-07	2.22272e-07	1.81975e-07	1.09494e-07	1.45972e-07	1.48104e-07	2.41031e-06	2.16887e-06	2.00964e-06	Organoheterocyclic compounds	Diazines	Pyrimidines and pyrimidine derivatives
Positve	POS00491	Glycoursodeoxycholic acid	0.527453	230.779	450.197	3.27501e-07	3.64111e-07	2.90634e-07	1.34716e-06	9.6692e-07	1.63263e-06	3.83758e-06	3.70013e-06	3.58689e-06	Lipids and lipid-like molecules	Steroids and steroid derivatives	Bile acids, alcohols and derivatives
Positve	POS00492	6-O-p-Coumaroyl-1,2-digalloylglucose	0.526841	306.371	631.128	4.13992e-07	4.6543e-07	4.02226e-07	2.08083e-06	1.66288e-06	1.45813e-06	6.45319e-07	7.27203e-07	6.88225e-07	Phenylpropanoids and polyketides	Tannins	HASH(0x27c5608)
Positve	POS00493	Trilobatin	0.526801	309.832	437.143	5.07223e-06	4.87431e-06	3.41464e-06	4.36719e-06	2.32886e-06	2.82115e-06	1.59659e-06	1.51923e-06	1.42099e-06	Phenylpropanoids and polyketides	Flavonoids	Flavonoid glycosides
Positve	POS00494	alpha-D-Glucopyranosyl-(1-&gt;6)-alpha-D-glucopyranosyl-(1-&gt;2)-D-glucose	0.52593	51.1105	505.174	2.05845e-05	1.9649e-05	1.74825e-05	3.19143e-05	2.31295e-05	5.23224e-05	0.000101844	0.000103725	9.83838e-05	--	--	--
Positve	POS00495	9-Hydroxy-7-megastigmen-3-one glucoside	0.525896	298.301	373.221	2.6954e-07	3.42387e-07	1.95282e-07	9.8037e-07	6.23915e-07	1.26887e-06	8.79875e-06	8.57446e-06	8.56105e-06	Lipids and lipid-like molecules	Fatty Acyls	Fatty acyl glycosides
Positve	POS00496	PC(22:6(4Z,7Z,10Z,13Z,16Z,19Z)/15:0)	0.523985	780.894	792.551	1.43312e-05	8.03904e-05	4.83963e-05	2.93608e-05	1.38171e-05	8.32681e-06	3.66205e-06	6.17205e-06	6.39309e-06	Lipids and lipid-like molecules	Glycerophospholipids	Glycerophosphocholines
Positve	POS00497	PC(22:5(7Z,10Z,13Z,16Z,19Z)/18:0)	0.523772	636.501	836.61	2.55976e-09	6.19867e-06	6.03009e-06	1.03786e-05	0.000157908	9.08988e-05	7.1508e-05	0.000206846	0.000151932	Lipids and lipid-like molecules	Glycerophospholipids	Glycerophosphocholines
Positve	POS00498	5-Aminopentanal	0.522881	783.752	102.091	2.29231e-06	1.89147e-06	2.09573e-09	1.64806e-06	1.25195e-06	2.11564e-06	1.99913e-06	1.82854e-06	1.98383e-06	Organic oxygen compounds	Organooxygen compounds	Carbonyl compounds
Positve	POS00499	S-Nitrosoglutathione	0.522338	226.948	337.088	9.03259e-06	8.83829e-06	6.39857e-06	6.45474e-06	3.44665e-06	6.11224e-06	9.48731e-06	9.45819e-06	9.20431e-06	Organic acids and derivatives	Carboxylic acids and derivatives	Amino acids, peptides, and analogues
Positve	POS00500	4-Hydroxy-4-methyltetrahydro-2H-pyran-2-one/DL-Mevalonolactone	0.522231	193.951	131.07	1.4764e-05	1.32936e-05	1.20076e-05	1.33292e-05	1.16257e-05	1.20213e-05	1.114e-05	1.17295e-05	1.78524e-09	--	--	--
Positve	POS00501	2,4,6-Octatriynoic acid	0.521193	75.3905	133.031	1.3325e-06	1.43024e-06	1.73063e-06	7.30991e-07	1.2834e-06	9.73381e-07	1.07462e-05	1.0875e-05	1.21813e-05	Lipids and lipid-like molecules	Fatty Acyls	Fatty acids and conjugates
Positve	POS00502	Epicatechin-(2beta-&gt;5,4beta-&gt;6)-ent-epicatechin	0.520811	253.877	577.133	6.4732e-06	4.67049e-06	3.88788e-06	5.73407e-06	6.61826e-06	4.39358e-06	6.52827e-06	4.33224e-06	5.57462e-06	--	--	--
Positve	POS00503	Guanidinosuccinic acid	0.518809	88.2934	176.065	6.45128e-06	4.16572e-06	9.96862e-06	1.82251e-06	1.77956e-09	2.45874e-06	4.59067e-06	5.25019e-06	7.56298e-06	Organic acids and derivatives	Carboxylic acids and derivatives	Amino acids, peptides, and analogues
Positve	POS00504	N-trans-Feruloyl-4-O-methyldopamine	0.518216	266.412	344.152	4.9347e-07	5.34348e-07	4.49781e-07	2.81204e-07	1.3678e-07	6.96018e-07	1.83735e-07	1.70296e-07	1.52297e-07	Phenylpropanoids and polyketides	Cinnamic acids and derivatives	Hydroxycinnamic acids and derivatives
Positve	POS00505	Mukoenine A	0.516924	438.303	266.151	3.52175e-05	3.0967e-05	2.79562e-05	1.76775e-05	1.93345e-05	1.81167e-05	1.53858e-05	1.68434e-05	1.68922e-05	Organoheterocyclic compounds	Indoles and derivatives	Carbazoles
Positve	POS00506	2-Methyl-3 or 5 or 6-(furfurylthio)pyrazine (mixture of isomers)	0.516911	110.208	207.063	2.99024e-05	2.90502e-05	2.41502e-05	5.49144e-06	6.1331e-06	7.22047e-06	5.85458e-07	5.90683e-07	5.31129e-07	Organosulfur compounds	Thioethers	Aryl thioethers
Positve	POS00507	PC(18:1(9Z)/14:1(9Z))	0.516616	475.832	730.534	2.55976e-09	1.76768e-05	9.96693e-06	3.68259e-06	3.07169e-06	2.28843e-06	7.87974e-07	3.58424e-06	1.47306e-06	Lipids and lipid-like molecules	Glycerophospholipids	Glycerophosphocholines
Positve	POS00508	CPA(18:0/0:0)	0.51598	552.707	421.269	6.64582e-07	4.71905e-07	3.3441e-07	9.77916e-07	9.38054e-07	9.08613e-07	8.16476e-06	1.01719e-05	9.75598e-06	Lipids and lipid-like molecules	Glycerophospholipids	Glycerophosphates
Positve	POS00509	2'-Methoxy-3-(2,4-dihydroxyphenyl)-1,2-propanediol 4'-glucoside	0.515932	259.128	361.147	5.2261e-06	5.54187e-06	4.81621e-06	1.16401e-05	6.03658e-06	7.90603e-06	7.0728e-06	6.68642e-06	6.21088e-06	Organic oxygen compounds	Organooxygen compounds	Carbohydrates and carbohydrate conjugates
Positve	POS00510	Isoyatein	0.515078	322.892	401.157	1.42695e-05	1.26563e-05	1.23309e-05	1.27817e-05	1.77956e-09	8.75049e-06	3.48648e-06	3.3052e-06	3.15109e-06	Lignans, neolignans and related compounds	Furanoid lignans	Tetrahydrofuran lignans
Positve	POS00511	4-Hydroxy-(3',4'-dihydroxyphenyl)-valeric acid	0.51277	261.661	227.088	3.27183e-06	3.00346e-06	2.78059e-06	2.71962e-06	2.56806e-06	2.90408e-06	2.24721e-06	2.24702e-06	2.74224e-06	Organic acids and derivatives	Hydroxy acids and derivatives	Medium-chain hydroxy acids and derivatives
Positve	POS00512	4',6'-Dihydroxy-2'-methoxyacetophenone 6'-glucoside	0.512273	241.276	345.114	2.55976e-09	2.41316e-09	2.09573e-09	2.42321e-06	1.30921e-06	1.76021e-06	1.08172e-05	1.07272e-05	9.99916e-06	Organic oxygen compounds	Organooxygen compounds	Carbohydrates and carbohydrate conjugates
Positve	POS00513	Orientalone	0.511631	216.727	261.072	1.19608e-05	1.11795e-05	1.01065e-05	1.04484e-05	8.88892e-06	1.0527e-05	1.12933e-05	1.03568e-05	1.20885e-05	Benzenoids	Naphthalenes	Naphthoquinones
Positve	POS00514	Bilirubin	0.511456	448.681	585.269	8.83758e-07	9.68514e-07	8.04016e-07	1.77397e-09	7.53448e-07	1.92656e-09	5.93989e-07	4.97843e-07	5.3337e-07	Organoheterocyclic compounds	Tetrapyrroles and derivatives	Bilirubins
Positve	POS00515	PE(20:2(11Z,14Z)/14:0)	0.510986	578.245	716.519	5.75828e-06	4.81371e-06	2.69396e-06	1.23975e-05	2.81028e-05	5.13892e-05	5.47759e-05	5.01716e-05	6.58194e-05	Lipids and lipid-like molecules	Glycerophospholipids	Glycerophosphoethanolamines
Positve	POS00516	PC(22:5(7Z,10Z,13Z,16Z,19Z)/14:0)	0.509152	782.039	780.55	0.00025947	0.000193775	0.000249016	0.000180877	0.000121277	6.74983e-05	2.20532e-05	9.95611e-06	8.71522e-06	Lipids and lipid-like molecules	Glycerophospholipids	Glycerophosphocholines
Positve	POS00517	Prefolic A	0.508998	210.828	460.201	3.05729e-08	7.58985e-09	7.73958e-09	9.20128e-07	6.84592e-07	8.60258e-07	8.13585e-06	9.38524e-06	8.60442e-06	Organoheterocyclic compounds	Pteridines and derivatives	Pterins and derivatives
Positve	POS00518	Jasmonic acid	0.508837	264.985	211.133	7.18941e-07	2.41316e-09	6.03121e-07	2.82294e-07	1.27446e-07	2.6463e-07	4.76032e-07	4.52792e-07	4.16706e-07	Lipids and lipid-like molecules	Fatty Acyls	Lineolic acids and derivatives
Positve	POS00519	Aspartame	0.508523	204.382	295.128	5.72875e-07	5.08969e-07	4.58388e-07	1.93362e-07	1.39494e-07	4.09986e-07	2.7338e-06	2.67493e-06	2.37964e-06	Organic acids and derivatives	Carboxylic acids and derivatives	Amino acids, peptides, and analogues
Positve	POS00520	S-6-Hydroxywarfarin	0.507592	296.072	325.102	2.80588e-06	2.42278e-06	1.79819e-06	6.11165e-07	4.87548e-07	7.34963e-07	6.8041e-07	7.08949e-07	7.54136e-07	Phenylpropanoids and polyketides	Homoisoflavonoids	Homoisoflavones
Positve	POS00521	2-Propenyl cyclohexanebutanoate	0.507066	297.567	211.169	2.55976e-09	6.16933e-08	2.09573e-09	1.81941e-06	2.81538e-07	8.25825e-07	7.83144e-06	6.99481e-06	5.32843e-06	Lipids and lipid-like molecules	Fatty Acyls	Fatty acid esters
Positve	POS00522	3,4-Dihydroxybenzylamine	0.506614	782.945	140.068	2.55976e-09	3.17109e-05	2.6252e-05	2.29517e-05	2.20465e-05	2.33708e-05	2.09006e-05	2.21223e-05	2.28804e-05	Benzenoids	Phenols	Benzenediols
Positve	POS00523	Marasmen-3-one	0.505674	261.646	249.148	5.38324e-07	6.83873e-07	4.85687e-07	1.99204e-06	1.0633e-06	1.46119e-06	1.87453e-06	1.74176e-06	1.73217e-06	Organoheterocyclic compounds	Furofurans	HASH(0x2ec48e8)
Positve	POS00524	3,7-Dihydroxy-25-methoxycucurbita-5,23-dien-19-al	0.505118	360.365	487.366	0.000980564	0.000895403	0.000774915	0.00060711	0.000629558	0.00065593	0.000580706	0.00062517	0.00063177	Lipids and lipid-like molecules	Steroids and steroid derivatives	Cucurbitacins
Positve	POS00525	Allixin	0.50495	400.358	227.128	1.4816e-06	1.5407e-06	9.23013e-07	1.77397e-09	5.28518e-07	8.82357e-07	9.62096e-07	1.1332e-06	1.44576e-06	Organoheterocyclic compounds	Pyrans	Pyranones and derivatives
Positve	POS00526	Capsiamide	0.504756	667.546	270.279	4.95778e-05	2.59747e-05	1.02326e-05	9.51226e-06	4.32515e-05	1.70446e-05	2.58973e-05	2.31653e-05	6.00347e-05	Organic acids and derivatives	Carboxylic acids and derivatives	Carboxylic acid derivatives
Positve	POS00527	dehydronifedipine	0.503705	214.559	345.115	2.55976e-09	2.41316e-09	2.09573e-09	1.77397e-09	1.77956e-09	1.92656e-09	3.21596e-05	3.2199e-05	3.02659e-05	Organoheterocyclic compounds	Pyridines and derivatives	Phenylpyridines
Positve	POS00528	3-(3,4-Dihydroxy-5-methoxy)-2-propenoic acid	0.502577	194.649	211.053	2.9248e-07	2.31791e-07	2.4036e-07	4.74309e-07	1.50196e-07	2.05122e-07	9.96754e-07	8.89807e-07	1.02368e-06	Phenylpropanoids and polyketides	Cinnamic acids and derivatives	Hydroxycinnamic acids and derivatives
Positve	POS00529	Punicic acid	0.502445	480.397	279.231	9.13484e-07	7.0539e-07	3.39641e-07	1.7911e-06	7.1928e-07	1.10616e-06	1.60064e-06	1.23705e-06	1.34166e-06	Lipids and lipid-like molecules	Fatty Acyls	Lineolic acids and derivatives
Positve	POS00530	2-Acetylpyrrolidine	0.502022	75.5688	114.091	2.69068e-06	3.00277e-06	2.15407e-06	2.3719e-06	1.22342e-06	1.92656e-09	7.7777e-07	6.82981e-07	6.81034e-07	Organoheterocyclic compounds	Pyrrolidines	HASH(0x1718978)
Positve	POS00531	Biliverdin	0.500142	446.387	583.256	1.14048e-06	6.48004e-07	5.52421e-07	1.34667e-06	1.77109e-06	1.56461e-06	2.02466e-06	2.09519e-06	1.84062e-06	Organoheterocyclic compounds	Tetrapyrroles and derivatives	Bilirubins
Positve	POS00532	1'-Hydroxychavicol acetate	0.500132	322.169	193.085	8.50292e-06	7.5918e-06	6.48563e-06	5.48397e-06	7.11692e-06	4.62021e-06	3.24751e-06	3.19462e-06	2.72533e-06	Benzenoids	Phenol esters	HASH(0x28440d8)
Positve	POS00533	Pipecolic acid	0.5	1.25144	130.086	1.94397e-06	9.28424e-07	1.34323e-06	8.57276e-07	7.98749e-07	1.38422e-06	8.28679e-07	8.54627e-07	8.8803e-07	Organic acids and derivatives	Carboxylic acids and derivatives	Amino acids, peptides, and analogues
Positve	POS00534	(4-Hydroxybenzoyl)choline	0.5	37.7195	224.128	4.66855e-06	3.76579e-06	3.78924e-06	1.77397e-09	3.34209e-06	1.92656e-09	2.93872e-06	3.76819e-06	3.26087e-06	Benzenoids	Benzene and substituted derivatives	Benzoic acids and derivatives
Positve	POS00535	Myricanone	0.499961	466.491	357.169	5.3409e-07	4.97157e-07	1.45924e-07	1.17089e-07	1.96176e-07	1.22968e-07	2.01953e-06	1.58418e-06	2.69313e-06	Phenylpropanoids and polyketides	Flavonoids	Flavones
Positve	POS00536	Isonicotinic acid	0.499831	2.14224	124.039	5.89296e-07	2.30285e-06	1.99516e-06	1.03677e-06	9.95875e-07	2.5011e-06	2.99054e-06	1.33007e-06	2.35094e-06	Organoheterocyclic compounds	Pyridines and derivatives	Pyridinecarboxylic acids and derivatives
Positve	POS00537	Bisphenol A	0.499469	341.482	229.122	5.67277e-06	5.72769e-06	4.58474e-06	3.1797e-06	2.04357e-06	3.69041e-06	6.46141e-06	5.80041e-06	5.58923e-06	Benzenoids	Benzene and substituted derivatives	Diphenylmethanes
Positve	POS00538	Hydroxygaleon	0.499441	427.073	343.153	2.97799e-07	2.97664e-07	2.4622e-07	2.16228e-07	2.6895e-07	2.1899e-07	5.78609e-07	4.04895e-07	4.59956e-07	Organoheterocyclic compounds	Lactones	Gamma butyrolactones
Positve	POS00539	Pyrimidine	0.498461	783.233	81.0446	1.15781e-06	6.79422e-07	1.1291e-06	8.14986e-07	9.61442e-07	8.25593e-07	7.30904e-07	9.86125e-07	9.08726e-07	Organoheterocyclic compounds	Diazines	Pyrimidines and pyrimidine derivatives
Positve	POS00540	Isoquercitrin	0.498408	272.759	465.102	4.20727e-07	4.94619e-07	2.40126e-07	1.77397e-09	1.77956e-09	4.18055e-07	3.07948e-08	2.34151e-08	1.19752e-08	Phenylpropanoids and polyketides	Flavonoids	Flavonoid glycosides
Positve	POS00541	Acetoin	0.497656	129.863	89.0594	1.28299e-06	1.23989e-06	1.06244e-06	9.40982e-07	8.48896e-07	9.75594e-07	2.45599e-06	1.65565e-06	2.24269e-06	Organic oxygen compounds	Organooxygen compounds	Carbonyl compounds
Positve	POS00542	Veranisatin C	0.49664	197.82	373.11	2.24015e-06	2.61483e-06	1.76014e-06	1.86858e-06	7.80664e-07	2.01768e-06	3.22831e-06	3.58033e-06	3.09003e-06	Lipids and lipid-like molecules	Prenol lipids	Terpene lactones
Positve	POS00543	Epoxyeremopetasinorol	0.496599	322.261	225.148	9.90914e-07	7.20233e-07	8.53188e-07	1.30469e-06	9.0593e-07	1.02468e-06	2.03827e-06	1.86461e-06	2.05897e-06	Organoheterocyclic compounds	Oxanes	HASH(0x1f506f0)
Positve	POS00544	Curcolone	0.496209	369.235	247.131	2.55976e-09	2.41316e-09	2.09573e-09	1.77397e-09	1.77956e-09	1.92656e-09	2.15131e-07	2.29146e-07	1.86765e-07	Lipids and lipid-like molecules	Prenol lipids	Sesquiterpenoids
Positve	POS00545	Carvyl propionate	0.494386	671.937	209.154	1.95249e-05	2.12509e-05	1.34381e-05	1.77397e-09	4.0037e-05	8.24974e-06	1.70211e-05	1.93233e-05	2.92688e-05	Lipids and lipid-like molecules	Prenol lipids	Monoterpenoids
Positve	POS00546	Cavipetin C	0.494072	619.827	389.266	2.55976e-09	0.00019223	0.00011723	0.000118644	0.000165415	0.000186958	0.000182397	0.000165432	0.000220303	Lipids and lipid-like molecules	Prenol lipids	Diterpenoids
Positve	POS00547	Thiomorpholine 3-carboxylate	0.493786	81.769	148.043	2.55976e-09	2.41316e-09	2.09573e-09	2.19528e-07	1.77956e-09	1.92656e-09	2.93664e-07	1.11717e-07	4.12006e-07	Organic acids and derivatives	Carboxylic acids and derivatives	Amino acids, peptides, and analogues
Positve	POS00548	4-Acetamidobutanoic acid	0.491069	12.0732	146.081	1.61528e-06	2.41316e-09	1.22825e-06	8.82529e-07	1.02249e-06	1.04975e-06	9.95047e-07	1.10276e-06	1.16432e-06	Organic acids and derivatives	Carboxylic acids and derivatives	Amino acids, peptides, and analogues
Positve	POS00549	Furoeremophilone 1	0.490554	423.438	233.153	2.5567e-07	2.4141e-07	2.54806e-07	2.20644e-06	1.57128e-06	1.62208e-06	3.54627e-06	3.44243e-06	3.26665e-06	Lipids and lipid-like molecules	Prenol lipids	Sesquiterpenoids
Positve	POS00550	Esculentic acid (Diplazium)	0.489897	462.868	511.339	5.49477e-08	1.0727e-07	8.08575e-08	2.13386e-06	1.75197e-06	1.47773e-06	3.38334e-05	3.86969e-05	2.87069e-05	Lipids and lipid-like molecules	Prenol lipids	Triterpenoids
Positve	POS00551	L-Threoneopterin	0.489151	226.265	254.087	4.33854e-06	4.53037e-06	3.75979e-06	3.21538e-06	1.32002e-06	5.78305e-06	1.6394e-06	1.14395e-06	9.24092e-07	Organoheterocyclic compounds	Pteridines and derivatives	Pterins and derivatives
Positve	POS00552	Gibberellin A105	0.489096	309.362	331.153	9.01949e-06	7.90593e-06	7.30845e-06	7.10993e-06	5.56011e-06	4.59399e-06	1.26526e-06	1.24782e-06	1.28996e-06	Lipids and lipid-like molecules	Prenol lipids	Diterpenoids
Positve	POS00553	PE(16:0/18:2(9Z,12Z))	0.488041	502.491	716.519	1.36508e-06	1.33837e-06	2.75263e-07	2.58034e-06	5.25494e-06	5.53178e-06	7.17581e-06	1.1903e-05	6.56803e-06	Lipids and lipid-like molecules	Glycerophospholipids	Glycerophosphoethanolamines
Positve	POS00554	Bis(2-methylpropanoyloxy)-9,10-epoxy-p-mentha-1,3,5-triene	0.487508	400.997	321.173	2.11439e-06	1.5544e-06	2.2721e-06	1.96459e-06	2.11067e-06	2.63434e-06	1.77845e-06	1.13778e-06	1.07464e-06	Benzenoids	Phenol esters	HASH(0x16662f8)
Positve	POS00555	alpha-Teresantalic acid	0.487396	1.19584	167.106	2.55976e-09	2.41316e-09	2.09573e-09	3.34044e-07	1.77956e-09	5.41781e-07	1.71155e-09	1.79905e-09	1.78524e-09	Lipids and lipid-like molecules	Prenol lipids	Monoterpenoids
Positve	POS00556	6,10,14-Trimethyl-5,9,13-pentadecatrien-2-one	0.487174	519.244	263.237	2.55976e-09	3.94523e-06	2.91172e-06	1.81033e-06	2.82666e-06	1.9937e-06	2.49254e-06	1.83886e-06	1.78524e-09	Lipids and lipid-like molecules	Prenol lipids	Diterpenoids
Positve	POS00557	(R)-Byakangelicin 3'-glucoside	0.486307	249.227	497.162	1.02549e-06	9.34672e-07	7.36112e-07	1.87831e-06	1.31615e-06	2.17788e-06	5.76577e-06	5.83602e-06	5.32103e-06	--	--	--
Positve	POS00558	Semilepidinoside B	0.485965	206.558	367.15	4.78606e-06	4.55811e-06	3.73436e-06	1.73874e-06	1.88541e-06	1.69939e-06	5.10694e-06	5.02675e-06	4.71665e-06	Organic oxygen compounds	Organooxygen compounds	Carbohydrates and carbohydrate conjugates
Positve	POS00559	(-)-Gossypol	0.484408	491.545	519.196	2.55976e-09	1.16343e-06	4.96818e-07	1.75812e-07	1.77956e-09	6.39629e-08	1.74914e-07	2.27097e-07	8.52323e-07	--	--	--
Positve	POS00560	Delta-Hexanolactone	0.484044	1.18209	115.075	1.71864e-06	2.17698e-06	1.0083e-06	9.59217e-07	1.31071e-06	8.90869e-07	4.80775e-07	1.36771e-06	1.36135e-06	Organoheterocyclic compounds	Lactones	Delta valerolactones
Positve	POS00561	5,7-Dihydro-2-methylthieno[3,4-d]pyrimidine	0.482798	583.778	153.048	0.000161134	0.000138095	0.00011826	8.88188e-05	0.000100222	0.000110542	9.00616e-05	9.19059e-05	9.52333e-05	Organoheterocyclic compounds	Thienopyrimidines	HASH(0x1d91058)
Positve	POS00562	Loquatoside	0.481962	241.032	439.123	3.1439e-06	3.08657e-06	2.79898e-06	2.27802e-06	1.77956e-09	1.78554e-06	2.0001e-06	1.84475e-06	1.60836e-06	Phenylpropanoids and polyketides	Flavonoids	O-methylated flavonoids
Positve	POS00563	PC(18:1(11Z)/18:4(6Z,9Z,12Z,15Z))	0.481528	544.446	780.547	0.000135036	0.00058482	0.000509403	0.000709992	0.00060987	0.000516485	0.000300543	0.00014044	9.3034e-05	Lipids and lipid-like molecules	Glycerophospholipids	Glycerophosphocholines
Positve	POS00564	Quercetin-3'-glucuronide	0.479359	224.605	481.096	4.41731e-06	4.343e-06	4.0405e-06	1.79154e-06	1.55432e-06	1.04478e-06	3.214e-07	2.85132e-07	2.64627e-07	Organic acids and derivatives	Carboxylic acids and derivatives	Amino acids, peptides, and analogues
Positve	POS00565	Piperochromenoic acid	0.479299	536.98	341.206	2.11687e-06	1.25622e-06	5.74869e-07	1.19586e-06	8.4353e-07	9.94708e-07	5.33185e-06	5.11839e-06	6.24429e-06	Lipids and lipid-like molecules	Prenol lipids	Monoterpenoids
Positve	POS00566	Turmeronol A	0.479228	351.976	233.153	3.83331e-05	3.72577e-05	3.02963e-05	3.9354e-05	2.63111e-05	3.74995e-05	1.22395e-06	1.228e-06	1.01414e-06	Lipids and lipid-like molecules	Prenol lipids	Sesquiterpenoids
Positve	POS00567	PE(20:1(11Z)/15:0)	0.478123	780.389	732.552	4.09069e-05	0.000155138	0.000140768	9.74448e-05	5.46329e-05	5.44916e-05	0.000119889	3.80937e-05	2.5763e-05	Lipids and lipid-like molecules	Glycerophospholipids	Glycerophosphoethanolamines
Positve	POS00568	Istanbulin A	0.477972	260.16	265.142	7.1077e-06	7.20944e-06	5.74365e-06	1.77397e-09	8.70023e-06	7.88463e-06	6.69011e-06	5.80944e-06	5.72378e-06	Lipids and lipid-like molecules	Prenol lipids	Terpene lactones
Positve	POS00569	Sanguinarine	0.477312	232.393	333.095	1.93275e-06	1.9986e-06	1.74116e-06	1.88042e-06	1.49904e-06	1.9116e-06	2.09763e-06	1.87132e-06	2.04685e-06	Alkaloids and derivatives	Benzophenanthridine alkaloids	Quaternary benzophenanthridine alkaloids
Positve	POS00570	1-H-Inden-1-one,2,3-dihydro-3,3,5,6-tetramethyl	0.476859	464.382	189.127	1.58027e-08	2.41316e-09	2.09573e-09	1.55155e-07	1.15612e-07	1.05933e-07	3.53273e-07	3.31476e-07	3.31109e-07	Benzenoids	Indanes	Indanones
Positve	POS00571	Epigallocatechin-(4beta-&gt;8)-catechin	0.476474	218.112	595.143	4.12309e-05	3.82919e-05	3.22177e-05	1.77397e-09	4.23799e-05	4.79423e-05	1.95776e-05	2.48538e-05	2.4265e-05	--	--	--
Positve	POS00572	Shoyuflavone A	0.475394	223.263	387.068	2.87529e-07	5.72907e-07	2.94234e-07	3.2159e-06	1.74945e-06	2.85074e-06	1.3237e-06	1.19864e-06	1.08603e-06	Phenylpropanoids and polyketides	Isoflavonoids	Isoflav-2-enes
Positve	POS00573	Ethyl 2,4-dioxohexanoate	0.473997	325.833	173.081	2.23282e-06	2.03581e-06	1.76001e-06	1.44694e-06	1.31674e-06	1.49187e-06	1.34983e-06	1.37039e-06	1.26862e-06	Organic acids and derivatives	Keto acids and derivatives	Gamma-keto acids and derivatives
Positve	POS00574	Ethenodeoxyadenosine	0.473278	105.802	276.113	2.55976e-09	2.41316e-09	7.32697e-09	1.77397e-09	1.77956e-09	1.92656e-09	1.18997e-06	2.47254e-06	7.31055e-07	Organoheterocyclic compounds	Imidazopyrimidines	Purines and purine derivatives
Positve	POS00575	Phenobarbital	0.473067	87.732	233.089	1.05958e-05	9.49697e-06	8.95616e-06	8.06605e-06	8.66324e-06	7.39615e-06	5.47448e-06	5.50834e-06	5.41705e-06	Organoheterocyclic compounds	Diazines	Pyrimidines and pyrimidine derivatives
Positve	POS00576	1,7-Dimethylguanosine	0.470875	192.153	312.13	7.02069e-07	6.62766e-07	6.0017e-07	1.02743e-06	5.48121e-07	1.03821e-06	1.5768e-06	1.5251e-06	1.45131e-06	Nucleosides, nucleotides, and analogues	Purine nucleosides	HASH(0x22c52b0)
Positve	POS00577	Gingerglycolipid A	0.469503	530.798	677.371	2.48949e-06	3.10693e-06	2.28168e-06	2.95723e-06	2.73012e-06	3.04018e-06	5.61697e-06	6.15652e-06	3.94709e-06	Lipids and lipid-like molecules	Glycerolipids	Glycosylglycerols
Positve	POS00578	7-Hydroxy-6-(methoxyacetyl)-2,2-dimethyl-2H-1-benzopyran	0.46945	306.121	249.112	9.06692e-07	7.94306e-07	7.31451e-07	6.12612e-06	3.77359e-06	4.68081e-06	2.87989e-06	2.61489e-06	2.59174e-06	Organoheterocyclic compounds	Benzopyrans	1-benzopyrans
Positve	POS00579	Isoferulic acid 3-sulfate	0.468658	47.6539	275.024	3.88596e-06	8.11667e-06	7.76136e-06	1.12432e-05	8.77567e-06	7.76644e-06	1.21277e-05	1.57073e-05	1.3242e-05	Phenylpropanoids and polyketides	Cinnamic acids and derivatives	Hydroxycinnamic acids and derivatives
Positve	POS00580	Oleuroside	0.468054	307.048	541.19	2.1905e-05	2.16722e-05	1.66399e-05	5.56188e-06	2.65962e-06	4.39542e-06	1.13844e-05	1.01754e-05	8.87541e-06	Lipids and lipid-like molecules	Prenol lipids	Sesquiterpenoids
Positve	POS00581	Isoalantolactone	0.46697	452.988	233.153	2.45287e-07	2.55997e-07	2.4173e-07	2.26962e-06	1.6017e-06	1.71503e-06	3.41249e-06	3.4914e-06	3.22481e-06	Lipids and lipid-like molecules	Prenol lipids	Terpene lactones
Positve	POS00582	1-Methoxy-1-(2,4,5-trimethoxyphenyl)-2-propanol	0.46665	283.699	257.136	4.5705e-07	4.88475e-07	4.25049e-07	2.51258e-07	9.31731e-07	7.92079e-07	2.58639e-07	5.70321e-07	3.3413e-07	Benzenoids	Benzene and substituted derivatives	Phenylpropanes
Positve	POS00583	CPA(16:0/0:0)	0.466378	509.759	393.24	7.95409e-06	1.0443e-05	9.72111e-06	7.99106e-06	7.14689e-06	6.56987e-06	6.41306e-05	7.48984e-05	6.10079e-05	Lipids and lipid-like molecules	Glycerophospholipids	Glycerophosphates
Positve	POS00584	PC(18:3(6Z,9Z,12Z)/15:0)	0.465567	641.625	742.536	0.000289405	0.000219852	0.000171595	0.000233686	0.000176637	0.000229206	7.25949e-05	9.49456e-05	6.89258e-05	Lipids and lipid-like molecules	Glycerophospholipids	Glycerophosphocholines
Positve	POS00585	(脗卤)-threo-Anethole glycol	0.464594	603.551	183.101	4.08673e-05	2.70482e-05	2.27467e-05	2.22842e-05	2.75369e-05	2.57232e-05	2.47018e-05	2.30109e-05	2.43769e-05	--	--	--
Positve	POS00586	Ganoderic acid J	0.464497	360.868	515.308	8.05155e-06	7.43124e-06	5.83978e-06	2.06601e-06	2.43972e-06	3.48811e-06	2.16083e-06	2.94758e-06	2.68748e-06	Lipids and lipid-like molecules	Prenol lipids	Monoterpenoids
Positve	POS00587	5,6-DHET	0.464128	507.75	339.249	5.99419e-06	6.14944e-06	1.14478e-05	1.77397e-09	6.7306e-06	7.55763e-06	4.2096e-06	5.818e-06	7.65673e-06	Lipids and lipid-like molecules	Fatty Acyls	Eicosanoids
Positve	POS00588	6-hydroxy-2-phenyl-4H-chromen-4-one	0.461471	61.2084	261.057	3.93271e-05	5.11297e-05	3.2067e-05	2.37559e-05	2.3791e-05	1.3743e-05	5.08338e-06	4.31369e-06	4.69893e-06	--	--	--
Positve	POS00589	Ribose-1-arsenate	0.460956	890.992	274.975	0.000190653	6.37709e-05	0.000178652	5.22868e-05	0.0001342	6.51077e-05	1.19699e-05	0.000131641	0.000134416	Organic oxygen compounds	Organooxygen compounds	Carbohydrates and carbohydrate conjugates
Positve	POS00590	(脗卤)-(Z)-2-(5-Tetradecenyl)cyclobutanone	0.460529	652.785	265.252	0.0003573	0.000317622	0.000193704	0.000152027	0.000334817	0.000189136	0.00020599	0.000220748	0.000338724	--	--	--
Positve	POS00591	Sphingosine	0.460439	518.935	300.289	3.59259e-06	3.85309e-06	3.02503e-06	6.79143e-06	5.13347e-06	8.53338e-06	5.10734e-06	4.29274e-06	4.19173e-06	Organic nitrogen compounds	Organonitrogen compounds	Amines
Positve	POS00592	Genipin	0.458378	278.831	227.089	5.36014e-06	5.25331e-06	6.2737e-06	6.13504e-06	5.182e-06	6.95959e-06	5.1682e-06	5.20871e-06	6.67987e-06	Lipids and lipid-like molecules	Prenol lipids	Monoterpenoids
Positve	POS00593	xi-3-Hydroxy-5-phenylpentanoic acid O-beta-D-Glucopyranoside	0.45812	335.063	379.135	6.32081e-06	6.05729e-06	4.73847e-06	2.8651e-07	1.48477e-07	2.75845e-07	1.21225e-07	1.53404e-07	1.17586e-07	Lipids and lipid-like molecules	Fatty Acyls	Fatty acyl glycosides
Positve	POS00594	Etrogol	0.457475	417.449	207.138	1.1605e-07	1.20374e-07	7.91411e-08	1.18302e-07	9.22296e-08	1.32762e-07	1.89748e-07	1.36905e-07	1.88946e-07	Benzenoids	Phenols	Tyrosols and derivatives
Positve	POS00595	(15a,20R)-Dihydroxypregn-4-en-3-one 20-[glucosyl-(1-&gt;4)-6-acetyl-glucoside]	0.456956	485.132	699.354	2.37859e-06	3.09984e-06	3.21761e-06	2.93937e-06	2.83651e-06	4.4703e-06	5.39615e-06	5.02364e-06	4.40654e-06	--	--	--
Positve	POS00596	2-Ethylacrylic acid	0.456352	35.4102	101.059	2.55976e-09	1.42736e-05	2.09573e-09	1.02284e-05	8.94057e-06	8.69056e-06	8.67795e-06	1.20182e-05	9.68746e-06	Lipids and lipid-like molecules	Fatty Acyls	Fatty acids and conjugates
Positve	POS00597	8-Acetoxy-4'-methoxypinoresinol	0.456321	303.694	431.168	2.55976e-09	6.11495e-06	4.18569e-06	1.77397e-09	5.39183e-06	6.12979e-06	2.40791e-06	2.09503e-06	2.0777e-06	Lignans, neolignans and related compounds	Furanoid lignans	HASH(0x16c5b28)
Positve	POS00598	Methyl dihydrojasmonate	0.45608	272.18	227.164	2.84298e-06	2.75188e-06	2.2249e-06	1.53148e-05	9.83743e-06	1.59997e-05	1.98439e-05	2.00205e-05	1.83456e-05	Lipids and lipid-like molecules	Fatty Acyls	Lineolic acids and derivatives
Positve	POS00599	2,3-Di-O-methylellagic acid	0.455535	319.509	331.044	3.7397e-06	4.05784e-06	3.61326e-06	5.3232e-06	3.39259e-06	3.78446e-06	6.30468e-06	5.82366e-06	5.62798e-06	Phenylpropanoids and polyketides	Tannins	Hydrolyzable tannins
Positve	POS00600	Lithocholic acid glycine conjugate	0.454047	360.365	434.32	0.000108888	9.95205e-05	8.77689e-05	6.8086e-05	7.06797e-05	7.59348e-05	6.80553e-05	7.16673e-05	7.1419e-05	Lipids and lipid-like molecules	Steroids and steroid derivatives	Bile acids, alcohols and derivatives
Positve	POS00601	LysoPC(0:0/18:0)	0.451917	677.759	524.361	2.0897e-05	1.8845e-05	1.08755e-05	1.6935e-05	1.96778e-05	1.69731e-05	2.44252e-05	2.89834e-05	2.58339e-05	Lipids and lipid-like molecules	Glycerophospholipids	Glycerophosphocholines
Positve	POS00602	Furanone A	0.450981	74.3089	85.0282	9.64599e-06	1.08908e-05	8.42414e-06	6.80044e-06	4.37603e-06	1.1347e-05	2.13334e-05	2.28642e-05	2.10679e-05	Organoheterocyclic compounds	Dihydrofurans	Furanones
Positve	POS00603	Cucurbic acid	0.450627	388.63	213.149	2.1568e-06	2.01964e-06	1.5371e-06	2.28926e-06	1.52103e-06	1.69427e-06	1.10655e-05	1.01974e-05	1.01645e-05	Lipids and lipid-like molecules	Fatty Acyls	Lineolic acids and derivatives
Positve	POS00604	LysoPA(18:2(9Z,12Z)/0:0)	0.450336	491.512	435.25	4.6797e-06	4.33861e-06	4.24503e-06	6.30203e-06	4.55439e-06	1.25959e-05	2.49431e-05	2.56475e-05	1.36967e-05	Lipids and lipid-like molecules	Glycerophospholipids	Glycerophosphates
Positve	POS00605	Gancaonin C	0.450214	375.675	355.118	1.59373e-07	1.33909e-07	3.95869e-07	7.0432e-07	1.77956e-09	6.20459e-07	2.76015e-07	1.86908e-07	1.73745e-07	Phenylpropanoids and polyketides	Isoflavonoids	Isoflav-2-enes
Positve	POS00606	3-Methylbutyl 2-furanbutanoate	0.448928	334.922	225.148	8.07577e-07	6.47157e-07	6.14704e-07	2.53129e-06	1.1567e-06	2.02427e-06	2.92708e-06	2.79966e-06	2.74134e-06	Lipids and lipid-like molecules	Fatty Acyls	Fatty acid esters
Positve	POS00607	Cytochalasin Opho	0.448601	578.964	452.28	0.000253063	0.000174187	2.09573e-09	0.000162221	0.00014445	0.000157867	0.000142838	0.000156404	0.00016659	Alkaloids and derivatives	Cytochalasans	HASH(0x2f08770)
Positve	POS00608	Kaempferol 7-(6''-galloylglucoside)	0.447205	307.761	601.117	4.75745e-07	5.0793e-07	3.29182e-07	2.78917e-06	2.07003e-06	1.75823e-06	9.76357e-07	1.00486e-06	1.00125e-06	Phenylpropanoids and polyketides	Flavonoids	Flavans
Positve	POS00609	4'-Methoxychalcone	0.442349	93.2348	261.094	5.52894e-05	8.62809e-05	4.96351e-05	4.13404e-05	2.18432e-05	9.39301e-05	6.4623e-05	1.4467e-05	4.29617e-05	Phenylpropanoids and polyketides	Linear 1,3-diarylpropanoids	Chalcones and dihydrochalcones
Positve	POS00610	5,7-Dihydroxy-8,4'-dimethoxyisoflavone	0.442119	394.821	331.081	4.15137e-07	3.5093e-07	2.39753e-07	1.05715e-06	6.47165e-07	8.10213e-07	1.14136e-06	1.0324e-06	1.06997e-06	Phenylpropanoids and polyketides	Isoflavonoids	O-methylated isoflavonoids
Positve	POS00611	LysoPE(18:2(9Z,12Z)/0:0)	0.440872	515.462	478.292	0.000135321	0.000154903	0.000106289	0.000102376	8.50789e-05	0.000148821	0.000184117	0.000242977	0.000174587	Lipids and lipid-like molecules	Glycerophospholipids	Glycerophosphoethanolamines
Positve	POS00612	5,6-Dihydro-4-methoxy-6-[2-(4-methoxyphenyl)ethyl]-2H-pyran-2-one	0.4407	301.084	263.127	2.52551e-06	2.96132e-06	2.23195e-06	1.31003e-06	1.03586e-06	1.18565e-06	1.95832e-06	2.01484e-06	1.96603e-06	Phenylpropanoids and polyketides	Kavalactones	HASH(0x2899970)
Positve	POS00613	3-Isopropenylpentanedioic acid	0.44046	189.098	173.078	0.000241702	0.000230866	0.000219152	0.000222143	0.00020984	0.000237554	0.000203981	0.000180001	0.0002024	Lipids and lipid-like molecules	Fatty Acyls	Fatty acids and conjugates
Positve	POS00614	p-Hydroxyfelbamate	0.439351	76.5486	255.097	4.15578e-06	4.83848e-06	3.18856e-06	7.35408e-06	4.86037e-06	7.25505e-06	5.82562e-06	6.23519e-06	7.41386e-06	Benzenoids	Phenols	1-hydroxy-2-unsubstituted benzenoids
Positve	POS00615	LysoPC(20:4(5Z,8Z,11Z,14Z))	0.438892	548.62	544.335	0.000270064	0.000110705	0.000144777	0.000119186	0.000138972	0.000202746	8.67435e-05	9.5084e-05	0.000268421	Lipids and lipid-like molecules	Glycerophospholipids	Glycerophosphocholines
Positve	POS00616	Hydroxybupropion	0.438391	226.089	256.115	5.60054e-06	6.24549e-06	4.9069e-06	5.23769e-06	4.20087e-06	5.42531e-06	2.31585e-05	2.05712e-05	2.07698e-05	Organic oxygen compounds	Organooxygen compounds	Carbonyl compounds
Positve	POS00617	PC(16:1(9Z)/15:0)	0.43675	735.643	718.528	2.55976e-09	5.24714e-06	2.05076e-06	1.85534e-06	1.57841e-06	1.92656e-09	1.71155e-09	2.42359e-06	1.51351e-06	Lipids and lipid-like molecules	Glycerophospholipids	Glycerophosphocholines
Positve	POS00618	(E)-Squamosamide	0.436335	217.683	466.192	1.5916e-06	1.5284e-06	1.25827e-06	8.27495e-06	3.72012e-06	5.83095e-06	4.12787e-06	4.09147e-06	3.58378e-06	--	--	--
Positve	POS00619	3,4-Dihydro-6-methoxy-3,7-dimethyl-1H-2-benzopyran-8-ol	0.434798	245.367	209.116	5.00889e-06	4.72877e-06	1.46895e-05	9.12733e-06	5.6438e-06	9.33899e-06	3.45087e-05	3.41712e-05	3.31062e-05	Organoheterocyclic compounds	Benzopyrans	2-benzopyrans
Positve	POS00620	4,5-Dihydrovomifoliol	0.434763	301.267	227.163	3.51046e-06	3.4676e-06	2.89934e-06	9.8127e-06	5.77739e-06	8.11121e-06	7.34839e-06	6.92332e-06	6.5149e-06	Lipids and lipid-like molecules	Prenol lipids	Sesquiterpenoids
Positve	POS00621	7-Methyl-1,4,5-naphthalenetriol 4-[xylosyl-(1-&gt;6)-glucoside]	0.430699	255.829	485.162	5.30232e-07	4.71343e-07	3.24508e-07	4.52852e-07	3.15235e-07	6.40109e-07	4.34502e-06	4.27776e-06	3.83853e-06	--	--	--
Positve	POS00622	Hydroxycotinine	0.42789	191.798	193.099	3.07634e-06	3.15756e-06	2.62302e-06	1.96845e-06	1.97685e-06	2.17081e-06	1.60845e-06	1.51592e-06	1.56649e-06	Organoheterocyclic compounds	Pyridines and derivatives	Pyrrolidinylpyridines
Positve	POS00623	N5-Acetyl-N2-gamma-L-glutamyl-L-ornithine	0.426483	42.0364	304.15	5.45804e-05	5.19803e-05	4.64215e-05	4.05963e-05	1.77956e-09	4.66512e-05	3.98279e-05	3.8687e-05	4.21513e-05	Organic acids and derivatives	Carboxylic acids and derivatives	Amino acids, peptides, and analogues
Positve	POS00624	Succinic acid semialdehyde	0.425681	39.2145	125.023	4.00788e-06	2.51783e-06	3.38773e-06	1.11395e-06	1.19585e-06	2.13046e-06	1.8166e-06	2.71466e-06	1.70844e-06	Lipids and lipid-like molecules	Fatty Acyls	Fatty acids and conjugates
Positve	POS00625	myo-Inositol	0.424441	46.8189	203.052	6.27019e-05	4.77004e-05	4.851e-05	3.35922e-05	3.42807e-05	1.75398e-05	6.21553e-06	9.38211e-06	7.53112e-06	Organic oxygen compounds	Organooxygen compounds	Alcohols and polyols
Positve	POS00626	Perilloside A	0.424338	601.56	315.18	1.99139e-05	1.64662e-05	1.29689e-05	1.74849e-05	1.62763e-05	1.68863e-05	1.46345e-05	1.289e-05	7.47545e-06	Lipids and lipid-like molecules	Prenol lipids	Terpene glycosides
Positve	POS00627	Isocorydine	0.42269	477.452	342.169	2.55976e-09	2.41316e-09	2.09573e-09	1.77397e-09	1.77956e-09	1.92656e-09	0.000165938	0.000169774	0.000144758	--	--	--
Positve	POS00628	Epoxyganoderiol A	0.421928	360.059	473.351	1.69005e-05	1.60966e-05	1.38281e-05	1.06427e-05	1.05237e-05	1.20496e-05	1.03798e-05	1.10568e-05	1.12449e-05	Lipids and lipid-like molecules	Prenol lipids	Triterpenoids
Positve	POS00629	PE(14:0/20:2(11Z,14Z))	0.417081	680.146	716.52	2.1197e-05	1.47855e-05	1.15284e-05	2.37207e-05	2.63022e-05	2.80434e-05	3.82869e-05	4.29778e-05	3.7935e-05	Lipids and lipid-like molecules	Glycerophospholipids	Glycerophosphoethanolamines
Positve	POS00630	N-Acetylasparagine	0.416921	285.769	175.075	5.3274e-06	5.06256e-06	4.21753e-06	5.94019e-06	3.06035e-06	4.0399e-06	1.8572e-06	1.64669e-06	1.63282e-06	Organic acids and derivatives	Carboxylic acids and derivatives	Amino acids, peptides, and analogues
Positve	POS00631	Roquefortine	0.41626	428.904	390.19	9.97895e-08	1.17296e-07	7.47149e-08	4.65144e-08	4.129e-08	8.6346e-08	2.44147e-06	2.52954e-06	1.91008e-06	Organoheterocyclic compounds	Indoles and derivatives	Pyrroloindoles
Positve	POS00632	Stigmasterol	0.414604	753.766	395.363	3.53192e-05	3.39909e-05	2.34297e-05	1.97444e-05	2.92109e-05	2.34427e-05	2.98492e-05	3.67521e-05	2.72855e-05	Lipids and lipid-like molecules	Steroids and steroid derivatives	Stigmastanes and derivatives
Positve	POS00633	Malvidin 3-(6-acetylglucoside)	0.412961	745.15	536.166	7.00964e-06	3.44703e-06	2.37038e-06	6.85428e-06	6.16956e-05	5.49667e-05	8.59175e-06	5.78804e-05	6.9318e-06	Phenylpropanoids and polyketides	Flavonoids	Flavonoid glycosides
Positve	POS00634	Agrocybin	0.410507	147.642	148.039	1.84931e-08	2.41316e-09	2.09573e-09	8.45833e-08	2.273e-08	1.28168e-08	1.50709e-07	2.40854e-07	2.10942e-07	Organic acids and derivatives	Carboxylic acids and derivatives	Carboxylic acid derivatives
Positve	POS00635	1(10),11-Eremophiladiene-2,9-dione	0.410182	501.596	233.153	2.55976e-09	6.98753e-08	2.09573e-09	4.18509e-07	2.05662e-07	5.11602e-07	1.71155e-09	1.79905e-09	1.78524e-09	Lipids and lipid-like molecules	Prenol lipids	Sesquiterpenoids
Positve	POS00636	Catechin 3'-glucoside	0.409348	316.034	453.138	1.09751e-06	9.30335e-07	7.5786e-07	1.77397e-09	1.63164e-06	2.05704e-06	1.05321e-06	9.92945e-07	9.73633e-07	Phenylpropanoids and polyketides	Flavonoids	Flavonoid glycosides
Positve	POS00637	PE(22:5(4Z,7Z,10Z,13Z,16Z)/16:0)	0.408682	656.154	766.546	2.55976e-09	2.1954e-06	2.09573e-09	1.77397e-09	1.77956e-09	1.92656e-09	5.05469e-06	9.53194e-06	5.14185e-06	Lipids and lipid-like molecules	Glycerophospholipids	Glycerophosphoethanolamines
Positve	POS00638	(-)-Salsoline	0.406384	175.568	194.118	5.58014e-05	5.22867e-05	4.8917e-05	1.77397e-09	3.9562e-05	4.3285e-05	1.71155e-09	3.85517e-05	1.78524e-09	--	--	--
Positve	POS00639	Aflatoxin Ex2B1	0.404356	336.123	345.097	9.09383e-07	8.24576e-07	6.47482e-07	1.77397e-09	2.14622e-06	2.39357e-06	2.36677e-06	2.0387e-06	2.00516e-06	Phenylpropanoids and polyketides	Coumarins and derivatives	Furanocoumarins
Positve	POS00640	Ceramide (d18:1/12:0)	0.403258	744.758	482.457	2.55976e-09	2.41316e-09	2.09573e-09	1.4288e-05	1.5164e-05	2.09273e-05	1.71155e-09	1.87442e-05	1.62092e-05	Lipids and lipid-like molecules	Sphingolipids	Ceramides
Positve	POS00641	3-Hydroxy-6,8-dimethoxy-7(11)-eremophilen-12,8-olide	0.401565	447.553	311.185	1.99778e-06	2.05611e-06	1.80147e-06	1.40231e-06	1.506e-06	1.53696e-06	1.71155e-09	1.79905e-09	1.78524e-09	Lipids and lipid-like molecules	Prenol lipids	Terpene lactones
Positve	POS00642	Inositol 1,3,4-trisphosphate	0.398034	32.2015	420.971	2.55976e-09	2.41316e-09	1.97442e-05	1.88441e-05	1.85009e-05	1.69466e-05	1.63404e-05	1.73967e-05	1.66961e-05	Organic oxygen compounds	Organooxygen compounds	Alcohols and polyols
Positve	POS00643	3-trans-p-Coumaroylrotundic acid	0.392628	533.486	635.396	2.39195e-07	4.03381e-08	4.46047e-08	1.76669e-07	3.41423e-07	1.22945e-07	3.58051e-05	3.57959e-05	2.98251e-05	Lipids and lipid-like molecules	Prenol lipids	Triterpenoids
Positve	POS00644	PI(20:4(5Z,8Z,11Z,14Z)/16:0)	0.39136	635.394	859.533	3.73661e-05	4.83467e-06	1.32773e-05	2.77131e-05	3.37169e-05	3.53822e-05	9.25096e-05	0.000108909	0.000101566	Lipids and lipid-like molecules	Glycerophospholipids	Glycerophosphoinositols
Positve	POS00645	Threoninyl-Isoleucine	0.391346	124.919	233.149	2.48894e-08	9.05305e-09	1.53525e-08	3.28923e-08	7.50298e-09	1.92656e-09	3.25701e-07	3.04132e-07	2.02352e-07	Organic acids and derivatives	Carboxylic acids and derivatives	Amino acids, peptides, and analogues
Positve	POS00646	Ethiin	0.390314	48.8571	166.051	3.59813e-06	2.41316e-09	1.78061e-06	3.70616e-06	1.94977e-06	1.44896e-06	2.13212e-06	7.8091e-07	1.64079e-06	Organic acids and derivatives	Carboxylic acids and derivatives	Amino acids, peptides, and analogues
Positve	POS00647	Cynaroside A	0.389217	230.39	445.205	3.17617e-06	3.07575e-06	2.37305e-06	4.42916e-06	3.04396e-06	6.7016e-06	1.57985e-05	1.58763e-05	1.51773e-05	Lipids and lipid-like molecules	Prenol lipids	Terpene lactones
Positve	POS00648	Desmethylxanthohumol	0.386324	423.438	341.138	8.85939e-09	7.04416e-09	2.09573e-09	7.83756e-08	4.69075e-08	5.08237e-08	2.76056e-06	2.17351e-06	1.88774e-06	Phenylpropanoids and polyketides	Linear 1,3-diarylpropanoids	Chalcones and dihydrochalcones
Positve	POS00649	Dihydrozeatin	0.385919	261.577	222.133	2.25761e-06	2.12167e-06	1.91151e-06	1.91803e-06	1.68711e-06	1.90785e-06	1.95137e-06	1.72235e-06	2.11397e-06	Organoheterocyclic compounds	Imidazopyrimidines	Purines and purine derivatives
Positve	POS00650	8-Hydroxy-1-methoxy-3-methylanthraquinone	0.384663	191.77	269.085	1.17542e-05	1.11692e-05	1.02701e-05	6.94199e-06	8.33654e-06	8.03201e-06	5.35722e-06	5.52664e-06	5.58031e-06	Benzenoids	Anthracenes	Anthraquinones
Positve	POS00651	3-Hydroxyflavone	0.384349	107.18	261.058	2.82904e-05	2.9662e-05	2.90291e-05	1.84787e-05	1.4054e-05	2.87327e-05	1.11404e-05	4.13526e-06	1.22145e-05	Phenylpropanoids and polyketides	Flavonoids	Flavones
Positve	POS00652	N-(gamma-Glutamyl)ethanolamine	0.381348	48.4595	191.102	8.78596e-07	1.6851e-06	1.14941e-06	3.57275e-07	2.77461e-07	2.47765e-06	8.56064e-07	2.37123e-06	1.42252e-06	Organic acids and derivatives	Carboxylic acids and derivatives	Amino acids, peptides, and analogues
Positve	POS00653	Huajiaosimuline	0.380256	238.618	326.181	1.37473e-06	1.21711e-06	9.42645e-07	9.03601e-07	5.39706e-07	6.95489e-07	3.15661e-06	2.90585e-06	2.55035e-06	Organoheterocyclic compounds	Quinolines and derivatives	Quinolones and derivatives
Positve	POS00654	Tetrahydrocurcumin	0.378797	457.156	373.163	2.84594e-07	2.90889e-07	1.80051e-07	2.40309e-07	2.05435e-07	3.2908e-07	1.07558e-05	9.07916e-06	8.15375e-06	Phenylpropanoids and polyketides	Diarylheptanoids	Linear diarylheptanoids
Positve	POS00655	Debenzoylzucchini factor B	0.376978	617.839	560.415	0.000907203	0.000875079	2.09573e-09	1.77397e-09	1.77956e-09	0.00083753	0.000764054	0.000732203	0.000763756	Lipids and lipid-like molecules	Prenol lipids	Triterpenoids
Positve	POS00656	1-Kestose	0.37641	75.5688	527.158	2.69937e-05	2.81553e-05	2.39196e-05	5.45056e-05	2.94942e-05	6.41098e-05	0.000112482	0.000142906	0.000131159	Organic oxygen compounds	Organooxygen compounds	Carbohydrates and carbohydrate conjugates
Positve	POS00657	4'-O-methyl-(-)-epicatechin	0.372955	299	305.102	2.22868e-07	2.16752e-07	1.13041e-07	3.79031e-07	2.45241e-07	2.38835e-07	3.74064e-06	3.47328e-06	3.27027e-06	Phenylpropanoids and polyketides	Flavonoids	Flavans
Positve	POS00658	Alnustone	0.367456	256.676	263.148	0.000127573	0.000124813	9.91379e-05	0.000113415	6.06745e-05	0.000131196	0.000111627	0.00010182	0.000100037	Phenylpropanoids and polyketides	Diarylheptanoids	Linear diarylheptanoids
Positve	POS00659	6-O-Glucosylmaltose	0.366749	75.4081	505.175	1.02881e-06	1.26467e-06	9.65933e-07	3.31198e-06	1.78016e-06	3.91811e-06	1.14463e-05	1.29374e-05	1.44291e-05	Organic oxygen compounds	Organooxygen compounds	Carbohydrates and carbohydrate conjugates
Positve	POS00660	2,3,5,6,8,8a-Hexahydro-2,5,5,8a-tetramethyl-7H-1-benzopyran-7-one	0.364909	367.866	209.153	3.32742e-05	3.08577e-05	2.20183e-05	7.98938e-06	4.76522e-06	1.05757e-05	3.54994e-06	3.46205e-06	3.50327e-06	Organoheterocyclic compounds	Benzopyrans	HASH(0x27f5730)
Positve	POS00661	2-Furancarboxaldehyde	0.359415	182.832	97.0281	8.40677e-07	9.01257e-07	4.54992e-07	5.70024e-07	4.60499e-07	3.5862e-07	4.1448e-06	3.3281e-06	2.52448e-06	Organic oxygen compounds	Organooxygen compounds	Carbonyl compounds
Positve	POS00662	L-Gulose	0.354637	88.1579	203.052	1.33329e-05	1.30917e-05	1.01622e-05	4.52396e-06	2.50312e-06	4.93871e-06	3.82002e-06	5.06434e-06	4.53633e-06	Organic oxygen compounds	Organooxygen compounds	Carbohydrates and carbohydrate conjugates
Positve	POS00663	6-Hydroxy-1H-indole-3-acetamide	0.353047	229.284	191.081	2.32759e-07	1.87943e-07	1.86656e-07	2.50536e-07	1.9962e-07	3.50465e-07	1.08993e-06	1.78507e-06	1.28655e-06	Organoheterocyclic compounds	Indoles and derivatives	Hydroxyindoles
Positve	POS00664	ent-Epicatechin(4alpha-&gt;8)catechin	0.352834	281.337	579.148	0.000107748	0.000110059	9.43395e-05	4.79108e-05	3.21698e-05	3.53689e-05	6.62885e-05	6.41468e-05	6.11221e-05	--	--	--
Positve	POS00665	3-Methylbutyrolactone	0.348803	245.957	101.059	1.21212e-06	2.47838e-07	1.00696e-06	9.56745e-07	9.34091e-07	5.27662e-07	5.11165e-07	6.38842e-07	1.02061e-06	Organoheterocyclic compounds	Lactones	Gamma butyrolactones
Positve	POS00666	PE(P-18:0/20:2(11Z,14Z))	0.347287	766.454	756.599	1.48978e-05	3.84051e-06	3.41801e-06	9.70335e-06	3.76623e-06	3.94538e-06	1.71155e-09	1.312e-06	1.78524e-09	Lipids and lipid-like molecules	Glycerophospholipids	Glycerophosphoethanolamines
Positve	POS00667	Aminoacetone	0.346303	45.2977	74.0598	6.43433e-06	6.28171e-06	6.58833e-06	4.4826e-06	3.22976e-06	5.9605e-06	6.31978e-06	6.39521e-06	6.23025e-06	Organic oxygen compounds	Organooxygen compounds	Carbonyl compounds
Positve	POS00668	4-Methoxy-1-naphthol	0.323368	322.143	175.075	1.45371e-05	1.31972e-05	1.04409e-05	8.38343e-06	1.12551e-05	7.42059e-06	5.18931e-06	5.13081e-06	4.86086e-06	Benzenoids	Naphthalenes	Naphthols and derivatives
Positve	POS00669	Epicatechin-(2beta-&gt;7,4beta-&gt;6)-catechin	0.322685	320.85	577.133	1.86013e-07	1.54026e-07	2.73385e-08	6.69068e-07	8.1113e-07	2.2044e-07	7.90854e-06	7.28871e-06	7.0496e-06	--	--	--
Positve	POS00670	Taraxacoside	0.31617	226.966	399.125	3.43434e-07	4.56431e-07	4.40264e-07	4.82807e-07	2.45417e-07	5.69682e-07	1.12198e-06	1.0014e-06	1.14854e-06	Organic oxygen compounds	Organooxygen compounds	Carbohydrates and carbohydrate conjugates
Positve	POS00671	1-(6Z,9Z,12Z-octadecatrienoyl)-glycero-3-phosphate	0.310984	466.875	433.235	3.74375e-06	4.52396e-06	3.87431e-06	1.98646e-06	1.77098e-06	2.47214e-06	1.61183e-06	1.44845e-06	1.20265e-06	Lipids and lipid-like molecules	Glycerophospholipids	Glycerophosphates
Positve	POS00672	xi-Tetrahydro-3-nonyl-2H-pyran-2-one	0.310361	509.742	227.2	6.98585e-07	7.42154e-07	6.82525e-07	5.98635e-07	3.5969e-07	7.46149e-07	7.87448e-07	5.56595e-07	7.37213e-07	Organoheterocyclic compounds	Lactones	Delta valerolactones
Negative	NEG00001	Taurocholic acid	1	359.091	514.285	3.25e-06	1.86e-06	1.94e-06	1.97e-06	1.57e-06	2.03e-06	2.8e-06	4.16e-06	3.84e-06	Lipids and lipid-like molecules	Steroids and steroid derivatives	Bile acids, alcohols and derivatives
Negative	NEG00002	Myristic acid	1	627.813	227.201	2.56e-09	0.000452738	0.000372432	0.000322107	0.000386566	0.000386196	0.000327461	0.000342983	0.000366318	Lipids and lipid-like molecules	Fatty Acyls	Fatty acids and conjugates
Negative	NEG00003	Glutaric acid	1	97.1633	131.035	3.58e-06	3.78e-06	3.16e-06	2.89e-06	2.39e-06	2.56e-06	3.62e-06	3.7e-06	4.06e-06	Organic acids and derivatives	Carboxylic acids and derivatives	Dicarboxylic acids and derivatives
Negative	NEG00004	Phenylpyruvic acid	1	217.208	163.04	3.45e-07	3.9e-07	2.06e-07	1.77e-09	1.78e-09	1.93e-09	5.91e-07	5.45e-07	4.77e-07	Benzenoids	Benzene and substituted derivatives	Phenylpyruvic acid derivatives
Negative	NEG00005	15-Keto-prostaglandin E2	1	520.881	349.205	2.56e-09	2.41e-09	5.2e-06	4.98e-06	4.29e-06	4.94e-06	1.71e-09	4.39e-06	4.73e-06	Lipids and lipid-like molecules	Fatty Acyls	Eicosanoids
Negative	NEG00006	Hydrogen phosphate	1	56.5739	96.9694	2.41e-05	2.3e-05	2.32e-05	9.22e-06	6.96e-06	2.5e-06	1.57e-05	1.18e-05	1.39e-05	Homogeneous non-metal compounds	Non-metal oxoanionic compounds	Non-metal phosphates
Negative	NEG00007	3-Hydroxybutyric acid	1	35.6865	103.04	2.7e-06	2.41e-09	2.1e-09	1.61e-06	1.47e-06	1.8e-06	1.42e-06	1.57e-06	1.58e-06	Organic acids and derivatives	Hydroxy acids and derivatives	Beta hydroxy acids and derivatives
Negative	NEG00008	Oleamide	1	652.588	280.264	0.000132205	0.000114443	4.89e-05	1.87e-05	7.77e-05	2.96e-05	1.71e-09	1.8e-09	1.79e-09	Lipids and lipid-like molecules	Fatty Acyls	Fatty amides
Negative	NEG00009	Glycine	1	786.255	74.0246	5.04e-06	6.45e-06	2.1e-09	1.1e-06	9.95e-07	1.93e-09	3.23e-06	6.71e-06	3.65e-06	Organic acids and derivatives	Carboxylic acids and derivatives	Amino acids, peptides, and analogues
Negative	NEG00010	Heptanoic acid	1	394.139	129.092	9.4e-06	9.1e-06	7.54e-06	6.9e-06	6.78e-06	7.37e-06	6.35e-06	6.86e-06	6.6e-06	Lipids and lipid-like molecules	Fatty Acyls	Fatty acids and conjugates
Negative	NEG00011	Glyoxylic acid	1	77.2076	72.9931	4.9e-05	1.65e-05	1.31e-05	1.13e-05	3.68e-05	1.3e-05	4.01e-05	4.09e-05	4.03e-05	Organic acids and derivatives	Carboxylic acids and derivatives	Carboxylic acids
Negative	NEG00012	cis,cis-Muconic acid	1	803.324	141.017	0.000605908	0.000355054	0.000522985	0.000222811	0.000219719	0.00026393	0.000417834	0.000218895	0.000244331	Lipids and lipid-like molecules	Fatty Acyls	Fatty acids and conjugates
Negative	NEG00013	Maleic acid	0.99988	42.8999	115.004	0.000200616	0.000195559	0.000159476	9.27e-05	8.23e-05	0.000116417	0.000105411	0.000112483	0.000112887	Organic acids and derivatives	Carboxylic acids and derivatives	Dicarboxylic acids and derivatives
Negative	NEG00014	Succinic acid	0.999788	57.2547	117.019	0.000311303	0.000339723	0.000268219	0.000133326	0.000113126	0.000206147	9.54e-05	8.19e-05	7.4e-05	Organic acids and derivatives	Carboxylic acids and derivatives	Dicarboxylic acids and derivatives
Negative	NEG00015	D-Glutamic acid	0.999787	42.3524	146.046	0.000274941	0.000253699	0.000223545	0.000101444	7.72e-05	0.000198081	0.000128244	0.000122847	0.000120559	Organic acids and derivatives	Carboxylic acids and derivatives	Amino acids, peptides, and analogues
Negative	NEG00016	Phlorizin	0.999672	327.736	435.128	8.94e-05	8.55e-05	6.46e-05	1.77e-09	0.00010334	0.000119527	0.00011188	0.000105218	0.000105257	Phenylpropanoids and polyketides	Flavonoids	Flavonoid glycosides
Negative	NEG00017	L-Citrulline	0.999654	47.2522	174.088	0.000290862	0.0002648	0.000229617	2.83e-05	3.1e-05	5.19e-05	0.000376975	0.000345045	0.00030173	Organic acids and derivatives	Carboxylic acids and derivatives	Amino acids, peptides, and analogues
Negative	NEG00018	Methylgallate	0.999645	265.825	183.029	0.000713399	0.000831221	0.000703881	1.77e-09	1.78e-09	0.000593966	0.000680529	0.000609731	0.000547188	--	--	--
Negative	NEG00019	8,9-DiHETrE	0.998071	478.398	337.235	3.91e-06	3.05e-06	2.98e-06	2.53e-06	2.93e-06	3.62e-06	2.13e-06	2.18e-06	2.05e-06	Lipids and lipid-like molecules	Fatty Acyls	Eicosanoids
Negative	NEG00020	Azelaic acid	0.998005	306.094	187.097	2.01e-05	1.14e-05	1.68e-05	2.52e-05	2.31e-05	1.99e-05	2.38e-05	1.69e-05	2.76e-05	Lipids and lipid-like molecules	Fatty Acyls	Fatty acids and conjugates
Negative	NEG00021	Chenodeoxycholic acid	0.997605	638.577	391.288	8.09e-05	7.5e-05	6.17e-05	4.62e-05	4.37e-05	5.25e-05	3.82e-05	4.06e-05	4.59e-05	Lipids and lipid-like molecules	Steroids and steroid derivatives	Bile acids, alcohols and derivatives
Negative	NEG00022	Dihydromyricetin	0.997603	285.805	319.046	0.000337842	0.000376965	0.000266916	9.7e-06	2.8e-05	4.67e-05	2.69e-06	2.11e-06	2.04e-06	Phenylpropanoids and polyketides	Stilbenes	HASH(0x27dd8d0)
Negative	NEG00023	Sucrose	0.997459	62.5307	341.108	0.000768661	0.000794895	0.0005325	0.000696472	0.000467242	0.00160705	0.00289891	0.00381544	0.00313248	Organic oxygen compounds	Organooxygen compounds	Carbohydrates and carbohydrate conjugates
Negative	NEG00024	Eugenol	0.997354	322.035	163.073	1.72e-06	1.69e-06	1.36e-06	1.24e-06	6.9e-07	1.16e-06	3.4e-06	3.13e-06	2.96e-06	Benzenoids	Phenols	Methoxyphenols
Negative	NEG00025	L-Malic acid	0.996967	322.278	133.014	2.7e-05	2.9e-05	2.27e-05	2.58e-05	2.05e-05	2.23e-05	2.59e-05	2.68e-05	2.57e-05	Organic acids and derivatives	Hydroxy acids and derivatives	Beta hydroxy acids and derivatives
Negative	NEG00026	Myricitrin	0.996091	297.629	463.087	1.2e-05	1.3e-05	1.07e-05	1.77e-09	2.47e-05	2.55e-05	1.87e-05	1.65e-05	1.65e-05	Phenylpropanoids and polyketides	Flavonoids	Flavonoid glycosides
Negative	NEG00027	Gallic acid	0.995954	78.6669	169.014	1.19e-05	2.15e-05	1.78e-05	2.02e-05	1.61e-05	1.51e-05	1.71e-09	2.44e-05	1.53e-05	Benzenoids	Benzene and substituted derivatives	Benzoic acids and derivatives
Negative	NEG00028	Trehalose	0.995668	53.1833	387.114	6.27e-05	5.78e-05	5.64e-05	4.25e-05	5.08e-05	6.72e-05	9.34e-05	8.68e-05	0.000136489	Organic oxygen compounds	Organooxygen compounds	Carbohydrates and carbohydrate conjugates
Negative	NEG00029	D-Pantothenic acid	0.995362	197.466	218.103	3.83e-05	4.42e-05	3.39e-05	2.44e-05	1.59e-05	2.87e-05	0.000189713	0.000173126	0.00015008	Organic acids and derivatives	Carboxylic acids and derivatives	Amino acids, peptides, and analogues
Negative	NEG00030	Adenine	0.995281	191.869	134.047	2.18e-05	1.99e-05	1.93e-05	7.78e-06	4.48e-06	5.39e-06	7.01e-06	8.8e-06	9.74e-06	Organoheterocyclic compounds	Imidazopyrimidines	Purines and purine derivatives
Negative	NEG00031	Uridine 5'-diphosphate (UDP)	0.995183	41.3806	402.994	1.91e-05	1.9e-05	1.49e-05	3.91e-06	3.45e-06	1.11e-05	6.4e-07	5.79e-07	6.85e-07	--	--	--
Negative	NEG00032	L-Malic acid	0.996967	81.7494	133.014	2.72e-05	2.28e-05	6.14e-05	3.47e-05	1.78e-09	1.73e-05	5.54e-05	2.29e-05	3.72e-05	Organic acids and derivatives	Hydroxy acids and derivatives	Beta hydroxy acids and derivatives
Negative	NEG00033	Malic acid	0.994776	259.125	133.014	2.56e-09	2.41e-09	4.07e-05	4.97e-05	3.91e-05	4.55e-05	4.29e-05	4.17e-05	4.06e-05	Organic acids and derivatives	Hydroxy acids and derivatives	Beta hydroxy acids and derivatives
Negative	NEG00034	(-)-Gallocatechin	0.994537	212.32	305.067	2.56e-09	1.99e-06	1.79e-06	1.77e-09	1.37e-06	1.93e-09	1.39e-06	1.42e-06	1.21e-06	--	--	--
Negative	NEG00035	trans-Ferulic acid	0.993166	226.125	193.05	5.1e-06	5.48e-06	4.25e-06	5.22e-06	3.2e-06	5.28e-06	5.66e-06	5.38e-06	5.52e-06	--	--	--
Negative	NEG00036	5-KETE	0.990866	587.219	317.212	1.08e-05	9.01e-06	8.25e-06	8.51e-06	8.28e-06	9.33e-06	5.4e-06	6.99e-06	8.09e-06	Lipids and lipid-like molecules	Fatty Acyls	Fatty acids and conjugates
Negative	NEG00037	2',4',6'-Trihydroxyacetophenone	0.990483	329.602	167.035	3.95e-05	4.02e-05	3e-05	4.7e-05	2.84e-05	3.52e-05	8.28e-06	7.69e-06	7.74e-06	Organic oxygen compounds	Organooxygen compounds	Carbonyl compounds
Negative	NEG00038	UDP-D-glucose	0.989794	41.3806	565.048	0.000164567	0.00017625	0.000125145	6.94e-05	4.61e-05	0.000128854	9.59e-06	1.17e-05	1.2e-05	Nucleosides, nucleotides, and analogues	Pyrimidine nucleotides	Pyrimidine nucleotide sugars
Negative	NEG00039	Coniferaldehyde	0.989389	342.838	177.055	2.43e-06	2.09e-06	2.05e-06	1.46e-06	1.86e-06	1.49e-06	7.61e-07	8.13e-07	7.94e-07	Benzenoids	Phenols	Methoxyphenols
Negative	NEG00040	Glutathione Disulfide	0.987979	47.0994	611.144	2.78e-05	1.59e-05	2.33e-05	9.74e-06	1.17e-05	1.38e-05	1.94e-05	1.07e-05	1.11e-05	Organic acids and derivatives	Carboxylic acids and derivatives	Amino acids, peptides, and analogues
Negative	NEG00041	Alpha-dimorphecolic acid	0.987039	515.372	295.218	2.4e-07	2.33e-07	4.9e-07	5.39e-07	5.01e-07	5.33e-07	2.34e-06	1.44e-06	2.52e-06	Lipids and lipid-like molecules	Fatty Acyls	Lineolic acids and derivatives
Negative	NEG00042	D-Sorbitol	0.986999	46.0943	181.071	1.34e-05	1.5e-05	1.52e-05	3.6e-05	2.84e-05	5.58e-05	2.99e-05	3.44e-05	3.37e-05	Organic oxygen compounds	Organooxygen compounds	Carbohydrates and carbohydrate conjugates
Negative	NEG00043	LysoPE(18:1(9Z)/0:0)	0.9867	545.671	478.293	5.61e-05	6.77e-05	4.42e-05	3.59e-05	4.72e-05	8.88e-05	0.000113823	0.000123098	9.68e-05	Lipids and lipid-like molecules	Glycerophospholipids	Glycerophosphoethanolamines
Negative	NEG00044	Citric acid	0.986328	76.2515	191.02	1.43e-05	1.33e-05	1.04e-05	1.05e-05	7.9e-06	1.04e-05	1.49e-05	1.72e-05	1.49e-05	Organic acids and derivatives	Carboxylic acids and derivatives	Tricarboxylic acids and derivatives
Negative	NEG00045	Adenosine 5'-diphosphate	0.985867	74.133	426.022	1.75e-05	1.92e-05	1.52e-05	6.95e-06	5.01e-06	1.13e-05	2.94e-06	3.21e-06	2.89e-06	Nucleosides, nucleotides, and analogues	Purine nucleotides	Purine ribonucleotides
Negative	NEG00046	Syringic acid	0.98567	313.543	197.045	2.63e-06	3.03e-06	2.57e-06	2.02e-06	7.53e-07	1.59e-06	1.91e-06	1.73e-06	1.33e-06	Benzenoids	Benzene and substituted derivatives	Benzoic acids and derivatives
Negative	NEG00047	2-Hydroxycinnamic acid	0.985305	277.207	163.04	4.07e-06	4.06e-06	3.37e-06	1.31e-06	5.43e-07	1.27e-06	1.49e-06	1.2e-06	1.27e-06	Phenylpropanoids and polyketides	Cinnamic acids and derivatives	Hydroxycinnamic acids and derivatives
Negative	NEG00048	Vanillic acid	0.984728	225.668	167.035	2.63e-06	2.58e-06	1.85e-06	1.77e-09	2.41e-06	2.5e-06	2.23e-06	2.24e-06	1.79e-09	Benzenoids	Benzene and substituted derivatives	Benzoic acids and derivatives
Negative	NEG00049	D-Glucose-6-phosphate	0.984558	40.9848	259.022	0.000161031	0.000151684	0.00013696	6.54e-05	4.94e-05	0.000147161	4.47e-05	4.35e-05	3.99e-05	--	--	--
Negative	NEG00050	(R)-3-Hydroxybutyric acid	0.983596	70.9323	103.04	6.28e-06	6.69e-06	5.16e-06	7.29e-06	5.6e-06	7.41e-06	3.83e-06	3.85e-06	3.68e-06	--	--	--
Negative	NEG00051	DL-Phenylalanine	0.983382	195.349	164.071	2.54e-05	2.67e-05	2.1e-05	1.58e-05	1.02e-05	2.58e-05	0.000202924	0.000187344	0.0001722	Organic acids and derivatives	Carboxylic acids and derivatives	Amino acids, peptides, and analogues
Negative	NEG00052	Sorbitol	0.982643	87.4654	181.07	2.11e-06	2.07e-06	1.75e-06	9.62e-07	7.58e-07	1.89e-06	1.39e-05	1.22e-05	1.19e-05	Organic oxygen compounds	Organooxygen compounds	Carbohydrates and carbohydrate conjugates
Negative	NEG00053	Urocanic acid	0.982088	90.2696	137.035	1.07e-05	1.04e-05	9.13e-06	1.6e-06	1.32e-06	2.1e-06	1.97e-06	8.93e-07	2.15e-06	Organoheterocyclic compounds	Azoles	Imidazoles
Negative	NEG00054	Orobol (5,7,3',4'-tetrahydroxyisoflavone)	0.981018	316.661	285.04	3.35e-06	3.67e-06	2.71e-06	5.03e-06	2.56e-06	2.45e-06	5.19e-07	4.48e-07	4.79e-07	--	--	--
Negative	NEG00055	Dimethylglycine	0.980989	46.2591	102.056	1.75e-05	1.28e-05	1.33e-05	8.02e-06	5.85e-06	1.85e-05	9.06e-05	8.05e-05	7.53e-05	Organic acids and derivatives	Carboxylic acids and derivatives	Amino acids, peptides, and analogues
Negative	NEG00056	L-Valine	0.980388	52.7726	116.072	1.94e-05	1.83e-05	1.37e-05	7.46e-06	5.6e-06	1.31e-05	7.79e-05	7.81e-05	7.36e-05	Organic acids and derivatives	Carboxylic acids and derivatives	Amino acids, peptides, and analogues
Negative	NEG00057	Glyceraldehyde	0.98003	48.2644	89.0242	0.00061378	0.000560726	0.000460349	0.000262276	0.000192888	0.000202257	0.000158664	0.000174995	0.00016489	Organic oxygen compounds	Organooxygen compounds	Carbohydrates and carbohydrate conjugates
Negative	NEG00058	(-)-Epigallocatechin	0.978721	226.562	305.066	0.000396347	0.000452494	0.000327366	0.000416801	0.000231849	0.000308893	0.000185387	0.000175158	0.000171994	--	--	--
Negative	NEG00059	Raffinose	0.977929	77.3829	503.161	8.29e-06	9.32e-06	7.37e-06	1.55e-05	9.83e-06	2.07e-05	4.24e-05	4.66e-05	3.81e-05	Organic oxygen compounds	Organooxygen compounds	Carbohydrates and carbohydrate conjugates
Negative	NEG00060	16-Hydroxy hexadecanoic acid	0.977639	545.172	271.227	0.000108455	0.000118749	0.000137226	2.91e-05	4.54e-05	4.1e-05	0.000113138	0.000110063	0.000119879	--	--	--
Negative	NEG00061	Phthalic acid	0.977522	213.601	165.019	6.93e-06	8.08e-06	5.7e-06	8.37e-06	3.33e-06	7.54e-06	1.17e-05	1.09e-05	9.3e-06	Benzenoids	Benzene and substituted derivatives	Benzoic acids and derivatives
Negative	NEG00062	Uridine 5'-diphosphoglucuronic acid (UDP-D-glucuronate)	0.976287	40.4159	579.025	6.38e-06	6.54e-06	5.61e-06	7.25e-07	4.79e-07	8.26e-07	4.59e-08	1.54e-08	5.8e-08	--	--	--
Negative	NEG00063	Phenyllactic acid	0.975079	242.726	165.056	1.96e-05	2.29e-05	1.72e-05	2.12e-05	1e-05	1.74e-05	1.18e-06	9.16e-07	8.58e-07	Phenylpropanoids and polyketides	Phenylpropanoic acids	HASH(0x22917a8)
Negative	NEG00064	4-Dodecylbenzenesulfonic Acid	0.974469	505.714	325.184	0.000114441	9.58e-05	7e-05	5.02e-05	6.87e-05	6.39e-05	8.88e-05	7.8e-05	7.63e-05	Benzenoids	Benzene and substituted derivatives	Benzenesulfonic acids and derivatives
Negative	NEG00065	(10E,12Z)-9-HODE	0.973137	537.115	295.227	5.67e-05	5.1e-05	3.78e-05	6.3e-05	4.19e-05	5.12e-05	0.000277282	0.000258573	0.000263414	--	--	--
Negative	NEG00066	L-Histidine	0.972878	47.8719	154.062	1.22e-05	9.38e-06	9.11e-06	2.08e-06	1.2e-06	5.29e-06	2.8e-05	2.37e-05	1.82e-05	Organic acids and derivatives	Carboxylic acids and derivatives	Amino acids, peptides, and analogues
Negative	NEG00067	Procyanidin B2	0.971243	252.362	577.135	0.000656049	0.000695609	0.00082511	0.000632586	0.000453282	0.000622646	0.000480723	0.000472618	0.00045827	Phenylpropanoids and polyketides	Flavonoids	Biflavonoids and polyflavonoids
Negative	NEG00068	9,10-epoxyoctadecanoic acid	0.969901	558.485	297.244	9.08e-05	9.62e-05	0.00012587	0.000109793	9e-05	0.00011642	7.26e-05	7.66e-05	1.79e-09	Lipids and lipid-like molecules	Fatty Acyls	Lineolic acids and derivatives
Negative	NEG00069	Uridine	0.969033	112.755	243.062	9.91e-05	0.000214196	0.000202725	0.000115277	7.21e-05	0.000136462	3.98e-05	4.24e-05	3.82e-05	Nucleosides, nucleotides, and analogues	Pyrimidine nucleosides	HASH(0x230e078)
Negative	NEG00070	Hematoxylin	0.967951	371.049	347.077	3.42e-06	3.48e-06	3.31e-06	1.93e-06	1e-06	1.63e-06	2.28e-06	2.22e-06	1.77e-06	Organoheterocyclic compounds	Benzopyrans	1-benzopyrans
Negative	NEG00071	Tartaric acid	0.96763	40.246	149.009	6.85e-06	6.38e-06	5.8e-06	4.95e-06	4.75e-06	4.43e-06	4.13e-06	3.67e-06	3.31e-06	Organic acids and derivatives	Hydroxy acids and derivatives	Beta hydroxy acids and derivatives
Negative	NEG00072	Tropic acid	0.966682	263.099	165.056	4.06e-06	4.09e-06	3.27e-06	2.94e-06	1.78e-09	2.89e-06	3.46e-06	2.94e-06	3.18e-06	Organic acids and derivatives	Hydroxy acids and derivatives	Beta hydroxy acids and derivatives
Negative	NEG00073	Prostaglandin D2	0.964741	673.582	351.221	1.73e-05	1.9e-05	1.67e-05	1.58e-05	1.66e-05	1.66e-05	2.14e-05	2.18e-05	2.38e-05	Lipids and lipid-like molecules	Fatty Acyls	Eicosanoids
Negative	NEG00074	Prostaglandin D1	0.964342	544.838	353.23	5.45e-06	6.47e-06	7.15e-06	2.22e-06	2.65e-06	2.17e-06	5.98e-06	5.6e-06	5.21e-06	Lipids and lipid-like molecules	Fatty Acyls	Eicosanoids
Negative	NEG00075	L-Tyrosine	0.963831	88.2964	180.066	2.1e-05	1.97e-05	1.69e-05	9.74e-06	6.86e-06	1.92e-05	0.000140581	0.000123798	0.000118711	Organic acids and derivatives	Carboxylic acids and derivatives	Amino acids, peptides, and analogues
Negative	NEG00076	Taxifolin	0.963511	316.643	303.051	5.73e-05	6.34e-05	4.59e-05	8.86e-05	4.46e-05	4.07e-05	8.63e-06	8.23e-06	8.08e-06	Phenylpropanoids and polyketides	Flavonoids	Flavans
Negative	NEG00077	Traumatic acid	0.963064	352.648	227.128	1.37e-07	3.04e-07	1.06e-07	2.28e-07	2.59e-07	4.43e-07	2.33e-07	1.02e-07	3.7e-07	Lipids and lipid-like molecules	Fatty Acyls	Fatty acids and conjugates
Negative	NEG00078	Erythrulose	0.96154	583.699	165.04	7.19e-05	5.15e-05	5.82e-05	5.06e-05	4.36e-05	4.88e-05	5.19e-05	3.6e-05	4.47e-05	Organic oxygen compounds	Organooxygen compounds	Carbohydrates and carbohydrate conjugates
Negative	NEG00079	2-Ketobutyric acid	0.960243	88.4995	101.024	2.03e-05	1.4e-05	2.1e-09	1.13e-05	1.17e-05	1.15e-05	1.32e-05	1.35e-05	1.39e-05	Organic acids and derivatives	Keto acids and derivatives	Short-chain keto acids and derivatives
Negative	NEG00080	Maslinic acid	0.959756	599.337	471.348	3.88e-07	7.01e-08	4.93e-07	1.54e-06	1.21e-06	1.31e-06	0.000161432	0.000151759	0.000141297	Lipids and lipid-like molecules	Prenol lipids	Triterpenoids
Negative	NEG00081	Cantharidin	0.953334	401.521	195.066	3.13e-07	2.83e-07	2.19e-07	3e-07	2.64e-07	4.03e-07	9.24e-07	9.53e-07	8.81e-07	Organoheterocyclic compounds	Furofurans	HASH(0x24152b0)
Negative	NEG00082	Indole-3-acetic acid	0.952241	319.098	174.056	5.78e-06	5.93e-06	4.74e-06	8.38e-06	4.68e-06	5.52e-06	4.35e-07	5.05e-07	4.63e-07	Organoheterocyclic compounds	Indoles and derivatives	Indolyl carboxylic acids and derivatives
Negative	NEG00083	D-Glucuronolactone	0.94934	35.7027	221.025	2.56e-09	1.31e-06	9.33e-07	1.79e-06	6.6e-07	1.29e-06	6.4e-07	1.2e-06	8.04e-07	Organoheterocyclic compounds	Furofurans	Isosorbides
Negative	NEG00084	Enoxolone	0.945578	617.354	469.331	1.08e-06	1.31e-06	1.02e-06	1.19e-06	7.92e-07	9.79e-07	2.4e-05	2.36e-05	2.23e-05	Lipids and lipid-like molecules	Prenol lipids	Triterpenoids
Negative	NEG00085	(S)-Abscisic acid	0.94496	326.017	263.129	3.02e-06	2.79e-06	2.48e-06	4.07e-06	2.4e-06	3.45e-06	1.62e-05	1.53e-05	1.42e-05	--	--	--
Negative	NEG00086	Isovanillic acid	0.942938	192.443	167.035	5.63e-06	5.13e-06	3.45e-06	6.94e-06	3.13e-06	6.28e-06	7.52e-06	6.56e-06	4.19e-06	Benzenoids	Benzene and substituted derivatives	Benzoic acids and derivatives
Negative	NEG00087	Quinic acid	0.941161	44.1676	191.056	0.000997294	0.000911091	0.000728039	0.000372949	0.000462217	0.000187348	1.71e-09	1.8e-09	1.79e-09	Organoheterocyclic compounds	Quinolines and derivatives	HASH(0x1d9ed60)
Negative	NEG00088	D-Serine	0.940444	44.8212	104.035	5.26e-05	5.09e-05	4.27e-05	1.32e-05	9.35e-06	3.98e-05	6.1e-05	6.02e-05	5.82e-05	Organic acids and derivatives	Carboxylic acids and derivatives	Amino acids, peptides, and analogues
Negative	NEG00089	DL-Tryptophan	0.940237	227.413	203.082	2.93e-05	3.17e-05	2.47e-05	1.73e-05	1.05e-05	2.09e-05	0.000145481	0.000138752	0.000135017	Organoheterocyclic compounds	Indoles and derivatives	Indolyl carboxylic acids and derivatives
Negative	NEG00090	10E,12Z-Octadecadienoic acid	0.934363	648.129	279.232	0.00183673	0.00227098	0.0020694	0.00231515	0.00220538	0.00206457	0.00760002	0.00720806	0.00915298	--	--	--
Negative	NEG00091	(R)-3-Hydroxy-tetradecanoic acid	0.933458	505.714	243.196	1.45e-05	1.37e-05	1.15e-05	8.7e-06	1.03e-05	1.24e-05	5.72e-06	4.29e-06	1.96e-06	--	--	--
Negative	NEG00092	Glycolic acid	0.931516	895.273	75.0086	2.87e-05	3.74e-05	2.1e-09	1.77e-09	1.78e-09	6.34e-05	1.71e-09	1.8e-09	1.79e-09	Organic acids and derivatives	Carboxylic acids and derivatives	Amino acids, peptides, and analogues
Negative	NEG00093	L-Threonine	0.92924	46.2591	118.051	5.36e-05	4.93e-05	4.13e-05	2.28e-05	1.56e-05	4.78e-05	9.04e-05	8.12e-05	7.07e-05	Organic acids and derivatives	Carboxylic acids and derivatives	Amino acids, peptides, and analogues
Negative	NEG00094	LysoPA(18:1(9Z)/0:0)	0.924071	519.714	435.251	2.32e-06	1.49e-05	1.16e-05	8.97e-06	7.97e-06	1.1e-05	5.26e-05	5.61e-05	3.22e-05	Lipids and lipid-like molecules	Glycerophospholipids	Glycerophosphates
Negative	NEG00095	3,4-Dihydroxymandelic acid	0.913996	211.335	183.029	6.55e-08	9.09e-08	1.31e-07	2.56e-07	1.2e-07	5.08e-08	2.01e-06	1.9e-06	1.95e-06	Benzenoids	Phenols	Benzenediols
Negative	NEG00096	alpha-Linolenic acid	0.912296	637.442	277.217	5.38e-05	4.78e-05	4.57e-05	4.26e-05	4e-05	4.18e-05	3.15e-05	3.27e-05	3.78e-05	Lipids and lipid-like molecules	Fatty Acyls	Lineolic acids and derivatives
Negative	NEG00097	3-Hydroxydecanoic acid	0.909309	354.675	187.134	2.44e-06	4.38e-06	1.96e-06	2.27e-06	4.57e-06	2.2e-06	1.97e-06	4.01e-06	1.99e-06	Organic acids and derivatives	Hydroxy acids and derivatives	Medium-chain hydroxy acids and derivatives
Negative	NEG00098	Hydroxyisocaproic acid	0.909052	220.987	131.071	3.63e-06	3.48e-06	2.75e-06	2.28e-06	1.93e-06	2.56e-06	1.52e-06	1.51e-06	1.47e-06	Lipids and lipid-like molecules	Fatty Acyls	Fatty acids and conjugates
Negative	NEG00099	p-Anisic acid	0.907209	202.828	151.04	1.16e-06	1.18e-06	1.41e-06	2.09e-06	9.56e-07	1.11e-06	2.7e-06	2.77e-06	2.58e-06	Benzenoids	Benzene and substituted derivatives	Benzoic acids and derivatives
Negative	NEG00100	Methylmalonic acid	0.903383	895.856	117.019	2.56e-09	2.41e-09	9.65e-06	7.07e-06	1.78e-09	8.56e-06	8.09e-06	9.2e-06	7.41e-06	Organic acids and derivatives	Carboxylic acids and derivatives	Dicarboxylic acids and derivatives
Negative	NEG00101	Carboxytolbutamide	0.902477	103.126	299.077	6.83e-06	7.43e-06	5.79e-06	8.09e-06	5.44e-06	8.25e-06	3.04e-05	2.95e-05	2.96e-05	Benzenoids	Benzene and substituted derivatives	Benzenesulfonamides
Negative	NEG00102	Andrographolide	0.898445	423.03	409.222	1.2e-08	2.28e-08	3.17e-08	2.09e-06	1.56e-06	1.74e-06	4.04e-06	3.92e-06	3.68e-06	Organoheterocyclic compounds	Lactones	Gamma butyrolactones
Negative	NEG00103	Cholesterol sulfate	0.896487	573	465.299	2.88e-06	2.86e-06	2.4e-06	4.22e-06	2.41e-06	5.67e-06	1.42e-05	1.45e-05	1.16e-05	Lipids and lipid-like molecules	Steroids and steroid derivatives	Cholestane steroids
Negative	NEG00104	Morin	0.895507	337.449	301.035	1.61e-05	2.1e-05	1.31e-05	3.02e-05	1.45e-05	1.8e-05	2.91e-05	3.07e-05	3.13e-05	Phenylpropanoids and polyketides	Flavonoids	Flavones
Negative	NEG00105	Uric acid	0.893492	81.9426	167.021	2.39e-07	4.22e-07	3.53e-07	1.77e-09	5.68e-07	1.93e-09	1.72e-07	2.84e-07	2.16e-07	Organoheterocyclic compounds	Imidazopyrimidines	Purines and purine derivatives
Negative	NEG00106	Ursolic acid	0.891401	646.664	455.351	2.56e-09	2.41e-09	2.1e-09	3.32e-07	3.12e-07	2.16e-07	9.31e-05	0.000102039	9.91e-05	Lipids and lipid-like molecules	Prenol lipids	Triterpenoids
Negative	NEG00107	Gossypetin	0.889241	335.486	317.031	6.38e-06	7.6e-06	4.89e-06	9.96e-06	6.08e-06	5.6e-06	1.03e-06	8.43e-07	7.09e-07	--	--	--
Negative	NEG00108	Procyanidin B1	0.887519	280.213	577.135	0.000183247	8.95e-05	7.87e-05	9.24e-05	0.000121185	6.66e-05	0.000166079	0.000158759	0.000150743	Phenylpropanoids and polyketides	Flavonoids	Biflavonoids and polyflavonoids
Negative	NEG00109	Syringetin	0.886359	295.159	345.062	4.68e-06	5.06e-06	3.91e-06	4.09e-06	1.98e-06	2.48e-06	5.97e-07	5.04e-07	6.22e-07	Phenylpropanoids and polyketides	Flavonoids	Flavonoid glycosides
Negative	NEG00110	Ellagic acid	0.88346	343.63	300.999	2.81e-05	2.21e-05	1.76e-05	2.12e-05	1.5e-05	1.47e-05	5.61e-05	6.13e-05	6.13e-05	Phenylpropanoids and polyketides	Tannins	Hydrolyzable tannins
Negative	NEG00111	4-Acetylbutyrate	0.881146	37.6974	129.056	2.56e-09	5.96e-06	3.81e-06	3.88e-06	2.69e-06	3.42e-06	3.05e-06	2.9e-06	3.17e-06	Lipids and lipid-like molecules	Fatty Acyls	Fatty acids and conjugates
Negative	NEG00112	beta-Alanine	0.881108	45.3008	88.0403	9.07e-05	8.38e-05	6.41e-05	3.24e-05	2.28e-05	9.2e-05	0.00013881	0.000139293	0.00012465	Organic acids and derivatives	Carboxylic acids and derivatives	Amino acids, peptides, and analogues
Negative	NEG00113	3-Galloylquinic acid	0.876588	193.629	343.065	2.61e-06	1.46e-06	1.27e-06	8.71e-07	1.01e-06	1.1e-06	4.01e-06	3.37e-06	3.2e-06	--	--	--
Negative	NEG00114	Aromadendrin	0.873244	341.983	287.056	2.37e-06	2.32e-06	1.84e-06	2.73e-06	4.73e-06	2.04e-06	3.06e-06	4.55e-06	2.73e-06	Phenylpropanoids and polyketides	Flavonoids	Flavans
Negative	NEG00115	Xanthosine	0.869773	198.124	283.068	1.25e-05	1.27e-05	9.09e-06	7.68e-07	2.21e-07	1.04e-06	3.49e-06	3.24e-06	3.13e-06	Nucleosides, nucleotides, and analogues	Purine nucleosides	HASH(0x51d4cb8)
Negative	NEG00116	Aspalathin	0.869082	315.405	451.124	2.58e-06	2.71e-06	1.97e-06	1.77e-09	3.98e-06	4.84e-06	2.53e-06	2.4e-06	2.42e-06	Phenylpropanoids and polyketides	Linear 1,3-diarylpropanoids	Chalcones and dihydrochalcones
Negative	NEG00117	D-Glucaric acid	0.867243	39.9766	209.03	1.59e-05	1.52e-05	1.29e-05	5.96e-06	4.75e-06	8.21e-06	1.4e-05	1.23e-05	1.12e-05	Organic oxygen compounds	Organooxygen compounds	Carbohydrates and carbohydrate conjugates
Negative	NEG00118	L-Shikimic acid	0.86197	92.3425	173.045	5.18e-06	4.7e-06	3.62e-06	2.94e-06	1.94e-06	5.27e-06	2.39e-06	3.55e-06	2.09e-06	Organic oxygen compounds	Organooxygen compounds	Alcohols and polyols
Negative	NEG00119	D(+)-Glucose	0.861156	47.2522	179.056	0.00126027	0.00111641	0.000969096	0.000453538	0.00033121	0.000437513	0.000489478	0.000465468	0.000422274	Organic oxygen compounds	Organooxygen compounds	Carbohydrates and carbohydrate conjugates
Negative	NEG00120	Naringenin	0.860667	387.082	271.061	1.8e-06	1.73e-06	2.48e-06	1.99e-06	2.25e-06	1.55e-06	4.55e-06	8.51e-06	4.33e-06	Phenylpropanoids and polyketides	Flavonoids	Flavans
Negative	NEG00121	Pterostilbene	0.860144	480.103	255.101	2.76e-06	2.82e-06	2.37e-06	6.68e-07	1e-06	1.95e-06	1.39e-06	1.4e-06	7.7e-07	Phenylpropanoids and polyketides	Stilbenes	HASH(0x2606738)
Negative	NEG00122	Syringaldehyde	0.858993	315.125	181.051	2.06e-07	3.36e-08	1.38e-07	1.77e-09	3.59e-06	3.12e-06	2.06e-06	2.02e-06	1.84e-06	Benzenoids	Phenols	Methoxyphenols
Negative	NEG00123	9-OxoODE	0.848458	556.194	293.212	1.03e-05	1.16e-05	1.09e-05	1.21e-05	8.76e-06	1.05e-05	2.77e-05	2.52e-05	2.92e-05	Lipids and lipid-like molecules	Fatty Acyls	Lineolic acids and derivatives
Negative	NEG00124	D-Lactic acid	0.843982	785.578	89.0244	3.86e-05	3.14e-05	2.8e-05	2.19e-05	2.15e-05	2.18e-05	2.31e-05	2.17e-05	1.79e-09	Organic acids and derivatives	Hydroxy acids and derivatives	Alpha hydroxy acids and derivatives
Negative	NEG00125	Sinapic acid	0.841365	256.25	223.061	2.87e-06	3.23e-06	2.49e-06	2.92e-06	1.78e-09	2.83e-06	8.42e-07	8.54e-07	8.04e-07	Phenylpropanoids and polyketides	Cinnamic acids and derivatives	Hydroxycinnamic acids and derivatives
Negative	NEG00126	Phytanic acid	0.840048	626.323	311.295	2.56e-09	7.1e-05	4.42e-05	3.58e-05	6.2e-05	7.77e-05	7.23e-05	0.000106804	7.26e-05	Lipids and lipid-like molecules	Prenol lipids	Diterpenoids
Negative	NEG00127	Theaflavin	0.839655	317.15	563.118	6.54e-06	6.85e-06	6.46e-06	1.77e-09	2.54e-05	2.49e-05	1.15e-05	1.14e-05	1.09e-05	Phenylpropanoids and polyketides	Flavonoids	Flavans
Negative	NEG00128	Isobutyrylglycine	0.8342	48.6955	144.066	4.41e-05	3.73e-05	3.44e-05	3.48e-05	2.63e-05	3.17e-05	7.53e-05	6.55e-05	6.33e-05	Organic acids and derivatives	Carboxylic acids and derivatives	Amino acids, peptides, and analogues
Negative	NEG00129	Glycohyocholic acid	0.834074	359.929	464.301	1.19e-05	1.06e-05	9.13e-06	8.13e-06	8.46e-06	9.35e-06	8.69e-06	9.69e-06	9.5e-06	Lipids and lipid-like molecules	Steroids and steroid derivatives	Bile acids, alcohols and derivatives
Negative	NEG00130	(10E,12Z)-(9S)-9-Hydroperoxyoctadeca-10,12-dienoic acid	0.831165	460.048	311.222	8.79e-07	5.96e-07	5.83e-07	6.38e-07	5.18e-07	6.82e-07	5.07e-06	4.88e-06	4.74e-06	--	--	--
Negative	NEG00131	2-(3,4-dihydroxyphenyl)-3,5,7-trihydroxy-3,4-dihydro-2H-1-benzopyran-4-one	0.830276	259.515	303.051	5.53e-06	4.7e-06	4.35e-06	5.41e-06	3.76e-06	3.96e-06	1.99e-06	2.08e-06	1.52e-06	--	--	--
Negative	NEG00132	O-Phospho-L-Serine	0.829252	43.8707	184.001	2.83e-05	2.89e-05	2.36e-05	1.12e-05	7.6e-06	2.03e-05	1.25e-05	1.02e-05	1.06e-05	Organic acids and derivatives	Carboxylic acids and derivatives	Amino acids, peptides, and analogues
Negative	NEG00133	7-Methylxanthine	0.827855	44.3448	165.04	0.000155885	0.000132704	0.000113344	1.77e-09	1.78e-09	8.15e-05	0.000105803	8.97e-05	7.99e-05	Organoheterocyclic compounds	Imidazopyrimidines	Purines and purine derivatives
Negative	NEG00134	Aldosterone	0.826182	430.801	359.186	3.37e-07	3.4e-07	2.71e-07	2.7e-07	2.57e-07	2.7e-07	1.88e-05	1.62e-05	1.62e-05	Lipids and lipid-like molecules	Steroids and steroid derivatives	Hydroxysteroids
Negative	NEG00135	(R)-lipoic acid	0.81151	782.707	223.02	2.3e-05	2.7e-05	2.51e-05	1.97e-05	1.63e-05	1.75e-05	1.6e-05	1.79e-05	1.82e-05	--	--	--
Negative	NEG00136	Myricetin 3-galactoside	0.811196	283.501	479.081	3.9e-06	4.27e-06	3.39e-06	1.77e-09	9.86e-06	1.05e-05	4.22e-06	3.67e-06	3.76e-06	Phenylpropanoids and polyketides	Flavonoids	Flavonoid glycosides
Negative	NEG00137	Dibutyl phthalate	0.8109	452.012	277.145	8.99e-07	8.8e-07	6.64e-07	7.09e-07	6.45e-07	6.43e-07	6.57e-07	6.87e-07	6.18e-07	Benzenoids	Benzene and substituted derivatives	Benzoic acids and derivatives
Negative	NEG00138	Epigallocatechin gallate	0.80807	269.491	457.076	4.03e-06	4.51e-06	4.28e-06	4.08e-06	2.66e-06	3.81e-06	1.86e-06	1.96e-06	1.65e-06	Phenylpropanoids and polyketides	Flavonoids	Flavans
Negative	NEG00139	Cirsiliol	0.798355	394.654	329.067	5.61e-07	1.26e-07	1.04e-07	2.08e-06	1.24e-06	1.43e-06	2.17e-06	1.98e-06	2.03e-06	Phenylpropanoids and polyketides	Flavonoids	O-methylated flavonoids
Negative	NEG00140	(9xi,10xi,12xi)-9,10-Dihydroxy-12-octadecenoic acid	0.794181	513.322	313.239	1.28e-06	1.17e-06	1.87e-06	1.43e-06	1.1e-06	1.36e-06	8.86e-07	7.92e-07	1.21e-06	--	--	--
Negative	NEG00141	Quercetin-7-O-beta-D-glucopyranoside	0.791406	229.697	463.088	6.47e-06	6.96e-06	7.34e-06	4.72e-06	3.45e-06	4.77e-06	3.59e-06	3.75e-06	3.58e-06	--	--	--
Negative	NEG00142	PI(16:0/16:0)	0.79119	649.652	809.519	1.25e-05	1.76e-05	1.28e-05	1.35e-05	1.29e-05	1.64e-05	3.26e-05	4.12e-05	4.48e-05	Lipids and lipid-like molecules	Glycerophospholipids	Glycerophosphoinositols
Negative	NEG00143	Cortisone	0.790111	506.19	359.183	1.86e-06	1.76e-06	2.12e-06	1.02e-06	1.47e-06	1.6e-06	1.16e-06	1.03e-06	1.79e-09	Lipids and lipid-like molecules	Steroids and steroid derivatives	Pregnane steroids
Negative	NEG00144	Mesaconic acid	0.785144	77.7134	129.019	8.06e-06	7.21e-06	5.29e-06	5.04e-06	2.47e-06	8.14e-06	2.52e-06	3.16e-06	3.59e-06	Lipids and lipid-like molecules	Fatty Acyls	Fatty acids and conjugates
Negative	NEG00145	Allopurinol-1-ribonucleoside	0.775	189.855	267.074	1.79e-06	1.88e-06	1.51e-06	3.2e-07	2.38e-07	4.14e-07	1.58e-06	1.56e-06	1.99e-06	Nucleosides, nucleotides, and analogues	Pyrazolo[3,4-d]pyrimidine glycosides	HASH(0x3603ca0)
Negative	NEG00146	Cristacarpin	0.774768	483.613	353.139	2.56e-09	2.41e-09	2.1e-09	1.24e-07	1.67e-07	1.04e-07	3.71e-05	3.53e-05	3.07e-05	Lipids and lipid-like molecules	Fatty Acyls	Fatty acid esters
Negative	NEG00147	Pelargonic acid	0.774026	782.656	157.123	5.6e-06	2.41e-09	4.31e-06	3.6e-06	3.75e-06	4.18e-06	3.56e-06	3.53e-06	3.88e-06	Lipids and lipid-like molecules	Fatty Acyls	Fatty acids and conjugates
Negative	NEG00148	Heneicosanoic acid	0.773909	705.447	325.311	1.55e-05	8.96e-06	9.68e-06	9e-06	7.75e-06	1.04e-05	7.26e-06	1.09e-05	1.06e-05	Lipids and lipid-like molecules	Fatty Acyls	Fatty acids and conjugates
Negative	NEG00149	Procyanidin C1	0.771655	214.58	865.197	1.96e-05	2.36e-05	2.2e-05	1.77e-09	1.78e-09	2.39e-05	2.24e-05	2.1e-05	1.98e-05	Phenylpropanoids and polyketides	Flavonoids	Biflavonoids and polyflavonoids
Negative	NEG00150	D-Pinitol	0.758562	73.66	253.092	4.43e-06	4.56e-06	4.05e-06	2.91e-06	2.27e-06	2.92e-06	5.92e-06	5.39e-06	5.32e-06	Organic oxygen compounds	Organooxygen compounds	Alcohols and polyols
Negative	NEG00151	alpha-Ketoisovaleric acid	0.757921	879.115	115.04	6.29e-06	8.47e-06	9.91e-06	6.8e-06	1.63e-05	6.78e-06	2.52e-05	2.48e-05	7.53e-06	Organic acids and derivatives	Keto acids and derivatives	Short-chain keto acids and derivatives
Negative	NEG00152	Salvianolic acid A	0.752275	195.356	493.12	4.69e-07	5.28e-07	4.61e-07	5.16e-07	3.47e-07	3.05e-07	1.71e-09	2.47e-06	1.82e-06	Phenylpropanoids and polyketides	Stilbenes	HASH(0x10a0478)
Negative	NEG00153	Aucubin	0.751667	215.059	345.118	7.19e-07	7.54e-07	5.39e-07	1.39e-06	8.46e-07	1.1e-06	1.15e-06	1.06e-06	1.02e-06	Lipids and lipid-like molecules	Prenol lipids	Terpene glycosides
Negative	NEG00154	Cortexolone	0.750009	257.41	381.192	5.69e-06	5.44e-06	4.47e-06	1.12e-06	6.35e-07	1.14e-06	3.23e-06	3.37e-06	3.02e-06	Lipids and lipid-like molecules	Steroids and steroid derivatives	Hydroxysteroids
Negative	NEG00155	Glyceric acid	0.748157	44.9261	105.019	1.12e-05	1.06e-05	8.97e-06	5.25e-06	4e-06	1.04e-05	5.5e-06	4.96e-06	3.13e-06	Organic oxygen compounds	Organooxygen compounds	Carbohydrates and carbohydrate conjugates
Negative	NEG00156	Quercetin 3-arabinoside	0.743683	312.531	433.077	3.08e-06	3.99e-06	3.46e-06	3.46e-06	1.46e-06	2.18e-06	3.55e-06	3.23e-06	2.76e-06	Phenylpropanoids and polyketides	Diarylheptanoids	Linear diarylheptanoids
Negative	NEG00157	2-Isopropylmalic acid	0.742102	175.606	175.061	9.94e-06	1.06e-05	8.67e-06	7.34e-07	1.78e-09	2.23e-06	3.05e-06	3.1e-06	2.8e-06	Lipids and lipid-like molecules	Fatty Acyls	Fatty acids and conjugates
Negative	NEG00158	Cyanidin 3-galactoside	0.741834	253.923	448.089	2.49e-05	2.3e-05	2.1e-09	1.77e-09	1.78e-09	1.61e-05	1.5e-05	1.55e-05	1.59e-05	Phenylpropanoids and polyketides	Flavonoids	Flavonoid glycosides
Negative	NEG00159	D-Glucose	0.735686	150.995	179.056	5.44e-06	4.39e-06	2.1e-09	2.24e-06	1.35e-06	1.84e-06	4.39e-06	4.63e-06	4.51e-06	Organic oxygen compounds	Organooxygen compounds	Carbohydrates and carbohydrate conjugates
Negative	NEG00160	Salidroside	0.735124	239.899	359.134	1.22e-06	1.51e-06	1.04e-06	3.34e-07	5.81e-07	6.36e-07	7.85e-07	8.33e-07	5.49e-07	Organic oxygen compounds	Organooxygen compounds	Carbohydrates and carbohydrate conjugates
Negative	NEG00161	Gingerol	0.726821	442.397	293.176	0.000120156	0.000108013	0.000103198	8.06e-05	7.41e-05	8.67e-05	1.71e-09	7.65e-05	1.79e-09	Benzenoids	Phenols	Methoxyphenols
Negative	NEG00162	2',7-Dihydroxy-4',5'-dimethoxyisoflavone	0.721615	474.983	313.071	3.76e-07	6.8e-07	3.98e-07	2.66e-07	1.78e-09	3.36e-07	1.77e-07	1.66e-07	1.43e-07	Phenylpropanoids and polyketides	Isoflavonoids	O-methylated isoflavonoids
Negative	NEG00163	Thyrotropin releasing hormone	0.721478	319.56	361.165	3.16e-07	3.45e-07	1.33e-07	1.27e-06	6.82e-07	9.42e-07	9.13e-07	1.1e-06	8.25e-07	Lipids and lipid-like molecules	Steroids and steroid derivatives	Estrane steroids
Negative	NEG00164	Maltitol	0.720448	271.372	343.122	1.56e-06	1.57e-06	1.26e-06	4.68e-06	3.53e-06	7.71e-06	2.8e-05	3.59e-05	3.67e-05	Lipids and lipid-like molecules	Fatty Acyls	Fatty acyl glycosides
Negative	NEG00165	Pseudouridine	0.715512	88.5639	243.062	7.01e-05	7.26e-05	8.38e-05	4.39e-05	2.7e-05	4.39e-05	1.58e-05	2.1e-05	1.73e-05	Nucleosides, nucleotides, and analogues	Nucleoside and nucleotide analogues	HASH(0x3357618)
Negative	NEG00166	3,4-Dihydrocoumarin	0.711919	195.02	147.045	9.21e-08	3.7e-07	1.64e-07	1.97e-07	3.17e-07	3.97e-07	9.87e-06	9.37e-06	7.34e-06	Phenylpropanoids and polyketides	3,4-dihydrocoumarins	HASH(0x2f9d0b8)
Negative	NEG00167	D-Tagatose	0.70834	77.0351	179.056	1.29e-05	1e-05	8e-06	4.07e-06	2.61e-06	4.78e-06	7.41e-06	7.95e-06	8.1e-06	Organic oxygen compounds	Organooxygen compounds	Carbohydrates and carbohydrate conjugates
Negative	NEG00168	Trehalose-6-phosphate	0.706835	42.8517	421.074	2.1e-05	1.87e-05	1.58e-05	5.45e-06	6.25e-06	6.48e-06	2.22e-05	2.43e-05	2.22e-05	Organic oxygen compounds	Organooxygen compounds	Carbohydrates and carbohydrate conjugates
Negative	NEG00169	Mesylate	0.704394	39.9475	94.9808	1.2e-06	1.27e-06	9.63e-07	8.02e-07	8.15e-07	8.86e-07	1.71e-09	1.04e-06	9.76e-07	Organic acids and derivatives	Organic sulfonic acids and derivatives	Organosulfonic acids and derivatives
Negative	NEG00170	Dopamine	0.698341	120.608	299.077	3.63e-06	3.67e-06	2.62e-06	5.22e-06	1.77e-06	5.09e-06	2.26e-05	2.27e-05	2.03e-05	Benzenoids	Phenols	Benzenediols
Negative	NEG00171	Rhein	0.69497	807.018	283.028	2.56e-09	2.86e-05	2.49e-05	2.13e-05	2.18e-05	2.28e-05	2.07e-05	2.13e-05	2.1e-05	Benzenoids	Anthracenes	Anthracenecarboxylic acids and derivatives
Negative	NEG00172	Diethyl phthalic acid	0.693766	322.099	221.082	1.55e-06	1.23e-06	9.9e-07	1.14e-06	1.01e-06	9.84e-07	1.18e-06	1.4e-06	1.46e-06	Benzenoids	Benzene and substituted derivatives	Benzoic acids and derivatives
Negative	NEG00173	Hexamethylquercetagetin	0.687495	62.1345	401.129	0.000412287	0.00048228	0.000322152	0.000459101	0.000280915	0.00114226	0.00224439	0.00252207	0.00206545	Phenylpropanoids and polyketides	Flavonoids	O-methylated flavonoids
Negative	NEG00174	Oxytetracycline	0.684279	58.4544	459.134	0.000242278	0.000244476	0.000174504	0.000153888	0.000109205	0.000376097	0.000323374	0.000258896	0.000220873	Phenylpropanoids and polyketides	Tetracyclines	HASH(0x1ed6f60)
Negative	NEG00175	(-)-Epicatechingallate	0.682423	299.141	441.083	9.77e-05	0.000133589	0.000122079	6.12e-05	3.47e-05	4.39e-05	4.42e-05	2.35e-05	3.84e-05	--	--	--
Negative	NEG00176	Acetylglycine	0.679168	199.231	116.035	1.28e-06	1.1e-06	9.77e-07	6.73e-07	8.02e-07	7.51e-07	7.69e-07	5.75e-07	8.5e-07	Organic acids and derivatives	Carboxylic acids and derivatives	Amino acids, peptides, and analogues
Negative	NEG00177	Ethyl glucuronide	0.67766	292.305	221.066	5.38e-06	5.1e-06	3.57e-06	3.7e-06	2.56e-06	3.79e-06	5.01e-06	5.6e-06	5.59e-06	Organic oxygen compounds	Organooxygen compounds	Carbohydrates and carbohydrate conjugates
Negative	NEG00178	Inosinic acid	0.668725	238.803	347.044	1.52e-06	1.37e-06	1.11e-06	5.22e-06	2.45e-06	3.69e-06	4.81e-06	4.7e-06	3.91e-06	Nucleosides, nucleotides, and analogues	Purine nucleotides	Purine ribonucleotides
Negative	NEG00179	Quercitrin	0.66656	315.515	447.092	1.47e-06	1.82e-06	1.42e-06	3.45e-06	1.41e-06	2.25e-06	3.54e-06	3.21e-06	3.2e-06	Phenylpropanoids and polyketides	Flavonoids	Flavonoid glycosides
Negative	NEG00180	Salicin	0.663766	220.66	331.103	4.69e-06	5.89e-06	3.79e-06	7.84e-06	5.64e-06	6.79e-06	3.28e-06	3.14e-06	2.95e-06	Organic oxygen compounds	Organooxygen compounds	Carbohydrates and carbohydrate conjugates
Negative	NEG00181	Deoxyguanosine	0.663732	212.414	312.094	3.16e-06	4.08e-06	3.82e-06	1.93e-06	1.85e-06	4.02e-06	2.46e-06	2.64e-06	2.57e-06	Nucleosides, nucleotides, and analogues	Purine nucleosides	Purine 2'-deoxyribonucleosides
Negative	NEG00182	Citraconic acid	0.659327	52.2917	129.019	3.81e-05	5.19e-05	4.86e-05	2.9e-05	2.42e-05	2.95e-05	1.88e-05	1.79e-05	1.97e-05	Lipids and lipid-like molecules	Fatty Acyls	Fatty acids and conjugates
Negative	NEG00183	trans-Cinnamic acid	0.65784	340.253	147.045	1.09e-06	1.03e-06	7.26e-07	2.72e-07	2.96e-07	5.01e-07	2.8e-07	2.87e-07	3.19e-07	Phenylpropanoids and polyketides	Cinnamic acids and derivatives	Cinnamic acids
Negative	NEG00184	D-2-Amino-4-methylpentanoic acid	0.657453	87.4027	130.087	7.21e-05	4.76e-06	5.75e-05	2.83e-05	1.51e-05	5.19e-06	8.04e-05	8.29e-05	7.56e-05	--	--	--
Negative	NEG00185	Alpha-D-Glucose	0.657115	61.9258	179.056	2.56e-09	6.64e-05	8.72e-05	2.52e-05	2.84e-05	3.26e-05	4.31e-05	4.7e-05	3.83e-05	Organic oxygen compounds	Organooxygen compounds	Carbohydrates and carbohydrate conjugates
Negative	NEG00186	2-Ketoglutaric acid	0.653933	50.0166	145.014	5.35e-05	3.16e-05	3.68e-05	3.89e-06	6.04e-06	5.47e-06	2.78e-07	6.38e-07	5.6e-07	Organic acids and derivatives	Keto acids and derivatives	Gamma-keto acids and derivatives
Negative	NEG00187	2-(3,4-dihydroxyphenyl)-5,7-dihydroxy-3-{[3,4,5-trihydroxy-6-(hydroxymethyl)oxan-2-yl]oxy}-4H-chromen-4-one	0.653702	222.979	463.077	1.15e-06	1.16e-06	8.27e-07	2.43e-06	1.6e-06	1.5e-06	1.83e-06	1.87e-06	1.43e-06	--	--	--
Negative	NEG00188	Genipin 1-gentiobioside	0.646525	322.205	549.181	1.56e-05	1.61e-05	1.49e-05	8.62e-06	6.18e-06	1.06e-05	2.56e-05	2.75e-05	2.31e-05	Lipids and lipid-like molecules	Prenol lipids	Terpene glycosides
Negative	NEG00189	16-Methylheptadecanoic acid	0.645887	781.722	283.264	5.33e-05	4.88e-05	4.24e-05	4.46e-05	4.35e-05	4.72e-05	3.59e-05	5.57e-05	4.61e-05	Lipids and lipid-like molecules	Fatty Acyls	Fatty acids and conjugates
Negative	NEG00190	4-Nitrophenol	0.645548	360.402	138.019	2.56e-09	4.06e-06	3.24e-06	2.98e-06	3.23e-06	3.3e-06	3.3e-06	2.85e-06	2.84e-06	Benzenoids	Benzene and substituted derivatives	Nitrobenzenes
Negative	NEG00191	1,6-Digalloyl-beta-D-glucopyranose	0.636388	244.791	483.077	1.93e-05	2.51e-05	2.1e-05	1.18e-05	4.75e-06	6.31e-06	5.84e-06	6.05e-06	3.72e-06	Phenylpropanoids and polyketides	Tannins	HASH(0x27a6e80)
Negative	NEG00192	(卤)-Jasmonic acid	0.634112	469.676	209.118	1.58e-06	7.93e-07	1.34e-06	1.41e-06	1.26e-06	8.73e-07	9.6e-07	9.16e-07	1.21e-06	--	--	--
Negative	NEG00193	Undecanoic acid	0.629748	520.569	185.154	2.33e-05	2.68e-05	2.34e-05	1.77e-09	2.05e-05	1.78e-05	1.6e-05	1.99e-05	1.81e-05	Lipids and lipid-like molecules	Fatty Acyls	Fatty acids and conjugates
Negative	NEG00194	(-)-Maackiain	0.629691	456.415	283.061	5.4e-07	6.14e-07	3.95e-07	5.42e-07	1.78e-09	5.1e-07	1.71e-09	1.8e-09	1.79e-09	--	--	--
Negative	NEG00195	Isokobusone	0.629475	553.949	221.154	8.36e-06	7.82e-06	6.59e-06	6e-06	5.84e-06	6.19e-06	5.43e-06	5.67e-06	5.84e-06	Organic oxygen compounds	Organooxygen compounds	Alcohols and polyols
Negative	NEG00196	2-(3,4-dihydroxyphenyl)-5,7-dihydroxy-6-[3,4,5-trihydroxy-6-(hydroxymethyl)oxan-2-yl]-4H-chromen-4-one	0.627914	231.191	483.077	1.98e-06	2.61e-06	2.1e-06	4.28e-06	1.3e-06	2.43e-06	3.98e-06	3.58e-06	3.15e-06	--	--	--
Negative	NEG00197	Benzoic acid	0.620586	181.422	121.03	2.56e-09	1.25e-05	2.1e-09	8.47e-06	7.57e-06	9.17e-06	9.09e-06	8.66e-06	8.92e-06	Benzenoids	Benzene and substituted derivatives	Benzoic acids and derivatives
Negative	NEG00198	all-trans-Retinoic acid	0.617697	596.338	299.201	4.58e-06	4.86e-06	5.21e-06	2.98e-06	3.15e-06	4.71e-06	3.05e-06	2.58e-06	2.46e-06	Lipids and lipid-like molecules	Prenol lipids	Retinoids
Negative	NEG00199	Dodecanoic acid	0.617557	534.052	199.17	7.01e-06	6.76e-06	5.9e-06	4.67e-06	4.78e-06	1.93e-09	4.41e-06	4.67e-06	1.79e-09	Lipids and lipid-like molecules	Fatty Acyls	Fatty acids and conjugates
Negative	NEG00200	L-Norleucine	0.605868	888.421	130.087	3.54e-06	2.32e-06	1.83e-06	1.51e-06	8.37e-07	1.64e-06	2.48e-06	1.61e-06	3.41e-06	Organic acids and derivatives	Carboxylic acids and derivatives	Amino acids, peptides, and analogues
Negative	NEG00201	Dehydroascorbic acid	0.604764	52.7639	173.009	3.83e-05	3.83e-05	3.66e-05	2.55e-05	2.01e-05	3.71e-05	1.37e-05	1.32e-05	1.66e-05	Organoheterocyclic compounds	Lactones	Gamma butyrolactones
Negative	NEG00202	2-Hydroxyadipic acid	0.603799	47.7335	161.045	0.000177848	0.000164314	0.000130243	7.37e-05	5.21e-05	5.94e-05	5.99e-05	5.97e-05	5.72e-05	Lipids and lipid-like molecules	Fatty Acyls	Fatty acids and conjugates
Negative	NEG00203	alpha-Ketocaproic acid	0.598117	205.135	129.056	4.6e-05	2.97e-05	3.68e-05	9.92e-06	8.2e-06	1.24e-05	1.07e-05	1.1e-05	6.31e-06	Organic acids and derivatives	Keto acids and derivatives	Medium-chain keto acids and derivatives
Negative	NEG00204	Fructose 6-phosphate	0.593303	61.5969	259.023	6.01e-06	7.03e-06	6.95e-06	4.07e-06	2.22e-06	4.02e-06	9.8e-08	1.8e-09	4.14e-08	Organic oxygen compounds	Organooxygen compounds	Carbohydrates and carbohydrate conjugates
Negative	NEG00205	D-Gluconic acid	0.5923	42.7501	195.051	7.67e-05	7.15e-05	6.18e-05	2.4e-05	2.21e-05	3.97e-05	2.02e-05	3.73e-05	3.44e-05	Organic acids and derivatives	Hydroxy acids and derivatives	Medium-chain hydroxy acids and derivatives
Negative	NEG00206	Pyruvic acid	0.589234	48.3323	87.0087	0.000146188	0.000123795	0.000110919	3.57e-05	3.18e-05	3.4e-05	3.27e-05	3.21e-05	3.19e-05	Organic acids and derivatives	Keto acids and derivatives	Alpha-keto acids and derivatives
Negative	NEG00207	2-Furoic acid	0.588805	52.3107	111.009	3.15e-05	1.86e-05	3.64e-05	1.22e-05	1.05e-05	2.25e-05	6.42e-06	1.9e-05	6.88e-06	Organoheterocyclic compounds	Furans	Furoic acid and derivatives
Negative	NEG00208	Eriocitrin	0.58879	256.904	595.166	8.36e-07	7.39e-07	3.8e-07	3.41e-06	1e-06	2.46e-06	2.97e-06	2.71e-06	3.03e-06	Benzenoids	Naphthalenes	Phenylnaphthalenes
Negative	NEG00209	Isocitric acid	0.5883	52.1345	191.02	3.05e-05	3.62e-05	2.79e-05	3.86e-05	2.59e-05	1.93e-09	2.88e-05	3.18e-05	2.59e-05	Organic acids and derivatives	Carboxylic acids and derivatives	Tricarboxylic acids and derivatives
Negative	NEG00210	D-Fructose-1,6-Diphosphate	0.587537	38.9936	338.989	1.04e-05	8.98e-06	9.2e-06	1.91e-06	1.73e-06	3.69e-06	3.53e-06	3.25e-06	3.19e-06	--	--	--
Negative	NEG00211	5,7-dihydroxy-2-(4-hydroxy-3-methoxyphenyl)-3-{[3,4,5-trihydroxy-6-(hydroxymethyl)oxan-2-yl]oxy}-4H-chromen-4-one	0.586941	344.242	477.102	2.41e-06	2.52e-06	1.74e-06	1.77e-09	4.74e-06	5.06e-06	2.81e-06	2.63e-06	2.67e-06	--	--	--
Negative	NEG00212	Maltotetraose	0.586882	49.2887	665.215	2.31e-07	6.7e-07	9.01e-07	3.62e-05	2.92e-05	1.14e-05	0.000119903	0.000143087	0.000147029	Organic oxygen compounds	Organooxygen compounds	Carbohydrates and carbohydrate conjugates
Negative	NEG00213	L-Proline	0.586853	50.5799	114.056	1.81e-05	1.52e-05	1.39e-05	6.55e-06	5.11e-06	1.07e-05	4.09e-05	3.9e-05	3.71e-05	Organic acids and derivatives	Carboxylic acids and derivatives	Amino acids, peptides, and analogues
Negative	NEG00214	Homovanillic acid sulfate	0.582601	102.12	261.007	1.41e-06	1.06e-06	1.15e-06	1.82e-06	1.43e-06	1.73e-06	3.91e-06	3.73e-06	5.1e-06	Organic acids and derivatives	Organic sulfuric acids and derivatives	Arylsulfates
Negative	NEG00215	D-(+)-Allose	0.577949	174.328	179.056	1.64e-06	8.72e-07	9.21e-07	1.77e-09	4.22e-08	1.93e-09	1.08e-06	1.34e-06	1.79e-09	--	--	--
Negative	NEG00216	Ethyl tetradecanoate	0.57792	782.173	255.233	8.25e-05	8.09e-05	6.66e-05	5.59e-05	5.69e-05	5.86e-05	5.94e-05	6.22e-05	6.11e-05	Lipids and lipid-like molecules	Fatty Acyls	Fatty acid esters
Negative	NEG00217	Succinic anhydride	0.575608	55.292	99.0086	3.99e-05	4.01e-05	3.5e-05	2.32e-05	1.99e-05	3.59e-05	1.63e-06	8.17e-06	1.05e-05	Organic acids and derivatives	Carboxylic acids and derivatives	Dicarboxylic acids and derivatives
Negative	NEG00218	Tricetin	0.573906	285.37	301.034	1.37e-05	1.55e-05	1.1e-05	4.89e-06	2.38e-06	1.27e-06	3.72e-06	7.52e-06	8.67e-06	Phenylpropanoids and polyketides	Flavonoids	Flavones
Negative	NEG00219	Cyanidin 3-glucoside	0.572289	239.664	448.089	3.19e-05	2.88e-05	1.92e-05	1.77e-09	2.86e-05	3.04e-05	2.75e-05	2.77e-05	2.53e-05	Phenylpropanoids and polyketides	Flavonoids	Flavonoid glycosides
Negative	NEG00220	Paradol	0.566313	506.13	277.181	1.82e-05	1.98e-05	2.13e-05	1.1e-05	1.53e-05	1.65e-05	1.5e-05	1.31e-05	1.79e-09	--	--	--
Negative	NEG00221	1-tetradecanoyl-sn-glycero-3-phosphate	0.562507	517.93	381.203	2.99e-06	2.34e-06	5.29e-06	3.11e-06	3.19e-06	3.35e-06	9.18e-07	1.53e-06	2.48e-06	Lipids and lipid-like molecules	Glycerophospholipids	Glycerophosphates
Negative	NEG00222	Dihydrojasmonic acid	0.55291	488.083	211.134	2.14e-06	1.85e-06	1.97e-06	1.59e-06	1.1e-06	1.2e-06	1.73e-06	1.02e-06	1.95e-06	Lipids and lipid-like molecules	Fatty Acyls	Lineolic acids and derivatives
Negative	NEG00223	Mulberrofuran A	0.551921	279.68	391.198	1.05e-05	1.13e-05	9.22e-06	1.28e-05	7.11e-06	1.2e-05	1.71e-05	1.61e-05	1.55e-05	Phenylpropanoids and polyketides	2-arylbenzofuran flavonoids	HASH(0x1695ff0)
Negative	NEG00224	Mevalonic acid	0.55184	82.552	147.066	1.14e-05	1.13e-05	1.11e-05	5.82e-06	6.08e-06	6.47e-06	4.45e-06	5.27e-06	4.56e-06	Lipids and lipid-like molecules	Fatty Acyls	Fatty acids and conjugates
Negative	NEG00225	Alantolactone	0.548004	351.539	231.139	1.2e-06	1.1e-06	9.12e-07	1.43e-06	9.68e-07	1.4e-06	2.11e-08	1.71e-08	1.41e-08	Lipids and lipid-like molecules	Prenol lipids	Terpene lactones
Negative	NEG00226	Adipic acid	0.538675	61.3249	145.051	2.86e-06	1.82e-06	2.71e-07	1.12e-06	5.44e-07	2.45e-06	1.31e-07	5.58e-08	1.63e-07	Lipids and lipid-like molecules	Fatty Acyls	Fatty acids and conjugates
Negative	NEG00227	Elaidic acid	0.537755	859.336	281.248	6.29e-06	4.76e-06	3.95e-06	3.31e-06	2.97e-06	3.06e-06	6.43e-06	8.96e-06	1.05e-05	Lipids and lipid-like molecules	Fatty Acyls	Fatty acids and conjugates
Negative	NEG00228	Ricinoleic acid	0.536143	597.24	297.244	2.29e-05	7.06e-05	1.92e-05	1.1e-05	1.19e-05	1.32e-05	2.91e-05	2.74e-05	3.7e-05	Lipids and lipid-like molecules	Fatty Acyls	Fatty acids and conjugates
Negative	NEG00229	Eriodictyol	0.535547	261.829	333.061	2.64e-05	2.67e-05	2.4e-05	1.56e-05	8.24e-06	1.18e-05	4.02e-05	4.03e-05	3.5e-05	Phenylpropanoids and polyketides	Flavonoids	Flavans
Negative	NEG00230	Erythrono-1,4-lactone	0.533428	844.904	117.019	4.66e-06	2.84e-06	3.89e-06	1.83e-06	1.26e-05	1.16e-05	1.1e-05	4.64e-06	1.03e-05	Organoheterocyclic compounds	Lactones	Gamma butyrolactones
Negative	NEG00231	5-hydroxy-2-phenyl-4H-chromen-4-one	0.529192	103.6	237.053	2.56e-09	1.94e-06	1.98e-06	2.37e-06	2.15e-06	2.12e-06	1.54e-06	2.06e-06	2.59e-06	--	--	--
Negative	NEG00232	Succinylacetone	0.526253	207.07	157.05	7.24e-07	9.66e-07	7.05e-07	5.27e-07	5.3e-07	4.79e-07	9.33e-07	8.39e-07	5.97e-07	Organic acids and derivatives	Keto acids and derivatives	Medium-chain keto acids and derivatives
Negative	NEG00233	3-Methyladipic acid	0.521111	157.085	159.066	1.14e-07	1.16e-06	6.81e-07	5.08e-06	3.07e-06	3.99e-06	1.71e-09	1.8e-09	1.79e-09	Lipids and lipid-like molecules	Fatty Acyls	Fatty acids and conjugates
Negative	NEG00234	Sulfuretin	0.518797	291.819	315.051	4.95e-06	5.13e-06	3.85e-06	1.77e-09	5.6e-06	6.15e-06	5.56e-07	1.72e-06	1.96e-06	Phenylpropanoids and polyketides	Aurone flavonoids	HASH(0x1670b60)
Negative	NEG00235	L-Ornithine	0.517457	46.87	131.083	8.3e-05	7.7e-05	6.44e-05	1.77e-09	1.78e-09	7.65e-06	0.000116996	0.000106044	9.78e-05	Organic acids and derivatives	Carboxylic acids and derivatives	Amino acids, peptides, and analogues
Negative	NEG00236	Eupatilin	0.515862	464.786	343.082	1.36e-06	1.44e-06	9.22e-07	1.77e-09	1.3e-06	1.35e-06	8.33e-07	8.01e-07	7.17e-07	Phenylpropanoids and polyketides	Flavonoids	O-methylated flavonoids
Negative	NEG00237	Spaglumic acid	0.514126	82.7034	303.084	1.99e-06	8.45e-07	3.43e-06	4.44e-07	4.1e-07	2.8e-07	8.51e-07	1.8e-09	1.79e-09	--	--	--
Negative	NEG00238	Alpha-Linolenic acid	0.912296	621.094	277.217	0.000529098	0.000682571	0.00057714	0.000541396	0.000513687	0.0005096	0.00105601	0.000929792	0.00118723	Lipids and lipid-like molecules	Fatty Acyls	Lineolic acids and derivatives
Negative	NEG00239	D-Alanine	0.510338	882.137	88.0403	7.18e-06	4.62e-06	6.38e-06	3.1e-06	6.46e-06	2.31e-06	5.7e-06	2.83e-06	4.78e-06	Organic acids and derivatives	Carboxylic acids and derivatives	Amino acids, peptides, and analogues
Negative	NEG00240	Diacetone alcohol	0.509222	359.505	115.076	6.61e-06	5.51e-06	4.48e-06	4.59e-06	3.19e-06	4.22e-06	3.95e-06	3.25e-06	4.59e-06	Organic oxygen compounds	Organooxygen compounds	Carbonyl compounds
Negative	NEG00241	1,11-Undecanedicarboxylic acid	0.503026	418.668	243.16	1.54e-06	9.48e-07	6.61e-07	7.3e-07	1.1e-06	8.74e-07	8.78e-07	8.36e-07	1.2e-06	Lipids and lipid-like molecules	Fatty Acyls	Fatty acids and conjugates
Negative	NEG00242	N-3-Methyluridine	0.500273	112.755	303.082	1.1e-05	1.27e-05	1.25e-05	6.98e-06	4.24e-06	8.24e-06	2.21e-06	2.27e-06	2.12e-06	Nucleosides, nucleotides, and analogues	Pyrimidine nucleosides	HASH(0x20d7c70)
Negative	NEG00243	2-Oxovaleric acid	0.5	37.5373	115.04	5.88e-06	9.61e-06	7.58e-06	7.03e-06	7.23e-06	5.77e-06	4.33e-06	6.37e-06	5.71e-06	Organic acids and derivatives	Keto acids and derivatives	Short-chain keto acids and derivatives
Negative	NEG00244	4-Hydroxybenzaldehyde	0.5	231.358	121.029	6.11e-06	8.35e-06	8.47e-06	6.83e-06	4.46e-06	6.22e-06	5.16e-06	6.43e-06	8.15e-06	Organic oxygen compounds	Organooxygen compounds	Carbonyl compounds
Negative	NEG00245	Catechin	0.5	274.117	289.071	4.87e-05	5.53e-05	3.95e-05	5.19e-05	3.58e-05	3.41e-05	2.27e-05	2e-05	2.04e-05	Phenylpropanoids and polyketides	Flavonoids	Flavans
Negative	NEG00246	Hydroxytyrosol	0.5	248.954	151.04	1.86e-06	2.29e-06	1.54e-06	1.79e-06	2.01e-06	2.21e-06	1.73e-06	1.65e-06	1.56e-06	Benzenoids	Phenols	Tyrosols and derivatives
Negative	NEG00247	Kaempferide	0.5	426.177	299.056	2.56e-09	2.41e-09	2.1e-09	8.56e-09	1.78e-09	6e-09	3.37e-07	2.54e-07	1.89e-07	Phenylpropanoids and polyketides	Flavonoids	Flavones
Negative	NEG00248	Propionic acid	0.5	58.1197	73.0294	3.39e-05	4.04e-05	3.07e-05	2.64e-05	1.58e-05	2.73e-05	1.31e-05	1.49e-05	1.16e-05	Organic acids and derivatives	Carboxylic acids and derivatives	Carboxylic acids
Negative	NEG00249	2-hydroxy-2-(4-hydroxy-3-methoxyphenyl)acetic acid	0.498696	148.645	197.045	2.56e-09	2.41e-09	2.1e-09	2.16e-06	3.06e-07	7.41e-07	1.47e-06	8.61e-07	9.85e-07	Benzenoids	Phenols	Methoxyphenols
Negative	NEG00250	Miscanthoside	0.496076	322.706	449.11	4.81e-07	5.61e-07	2.4e-07	1.38e-06	7.89e-07	7.78e-07	1.19e-06	1.22e-06	1.06e-06	Benzenoids	Benzene and substituted derivatives	Benzoic acids and derivatives
Negative	NEG00251	Monomethyl glutaric acid	0.4929	81.0446	145.051	7.11e-06	7.43e-06	6.53e-06	3.33e-06	2.3e-06	6.23e-06	2.64e-06	1.52e-06	1.39e-06	Lipids and lipid-like molecules	Fatty Acyls	Fatty acid esters
Negative	NEG00252	Diosmetin	0.486832	312.652	299.055	1.31e-06	1.87e-06	1.36e-06	1.84e-06	6.11e-07	9.25e-07	1.4e-07	1.37e-07	1.34e-07	Phenylpropanoids and polyketides	Flavonoids	O-methylated flavonoids
Negative	NEG00253	4-Methylumbelliferone	0.481503	381.31	175.04	4.29e-06	4.22e-06	3.72e-06	1.77e-09	1.78e-09	1.93e-09	3.32e-06	3.49e-06	3.41e-06	Phenylpropanoids and polyketides	Coumarins and derivatives	Hydroxycoumarins
Negative	NEG00254	2-Methylglutaric acid	0.468889	255.214	143.071	5.46e-06	6.24e-06	4.79e-06	1.12e-05	8.63e-06	8.76e-06	7.01e-06	6.59e-06	6.83e-06	Lipids and lipid-like molecules	Fatty Acyls	Fatty acids and conjugates
Negative	NEG00255	(-)-Matairesinol	0.455477	377.895	357.135	2.42e-07	1.89e-07	2.85e-07	2.27e-07	1.51e-07	2.21e-07	1.24e-06	1.75e-06	1.68e-06	--	--	--
Negative	NEG00256	13-OxoODE	0.43844	513.652	293.212	2.37e-06	2.41e-09	9.1e-07	8.17e-06	4.05e-06	5.65e-07	5.73e-06	5.59e-06	5.45e-06	Lipids and lipid-like molecules	Fatty Acyls	Lineolic acids and derivatives
Negative	NEG00257	Protocatechuic acid	0.437547	225.077	153.019	7.05e-06	7.93e-06	5.15e-06	4.85e-06	5.94e-06	3.25e-06	2.14e-06	2.12e-06	1.97e-06	Benzenoids	Benzene and substituted derivatives	Benzoic acids and derivatives
Negative	NEG00258	D-Xylose	0.430658	47.2522	149.045	0.00012023	9.96e-05	8.91e-05	3.17e-05	2.64e-05	4.24e-05	9.73e-05	7.05e-05	5.81e-05	Organic oxygen compounds	Organooxygen compounds	Carbohydrates and carbohydrate conjugates
Negative	NEG00259	3-Hydroxybenzoic acid	0.427689	118.715	137.024	4.55e-06	4.97e-06	3.75e-06	4.54e-06	3.32e-06	4.75e-06	1.2e-05	1.23e-05	1.08e-05	Benzenoids	Benzene and substituted derivatives	Benzoic acids and derivatives
Negative	NEG00260	15-Methylpalmitate	0.423419	694.746	269.248	3.58e-05	7.11e-05	5.81e-05	6.19e-05	0.000102569	8.87e-05	0.00019316	0.000213473	0.000218758	Lipids and lipid-like molecules	Fatty Acyls	Fatty acids and conjugates
Negative	NEG00261	3,4-Dihydroxyhydrocinnamic acid	0.41103	225.695	181.05	2.32e-06	2.47e-06	1.95e-06	1.09e-06	1.22e-06	1.12e-06	4.14e-07	4.87e-07	4.43e-07	Phenylpropanoids and polyketides	Phenylpropanoic acids	HASH(0x2d0cf20)
Negative	NEG00262	Meconine	0.408853	304.519	193.05	1.92e-05	2e-05	1.62e-05	1.44e-05	1.78e-09	1.52e-05	1.71e-09	1.8e-09	1.3e-05	Organoheterocyclic compounds	Isocoumarans	Isobenzofuranones
Negative	NEG00263	3,4-Di-O-caffeoylquinic acid	0.404452	54.1887	515.126	7.04e-05	7.18e-05	6.44e-05	5.13e-05	4.14e-05	9.59e-05	8.22e-06	1.77e-05	8.04e-06	Organic oxygen compounds	Organooxygen compounds	Alcohols and polyols
Negative	NEG00264	L-Ribulose	0.396398	78.1606	149.047	3.63e-07	3.33e-07	2.2e-07	1.78e-07	1.26e-07	2.31e-07	1.08e-06	1.06e-06	9.52e-07	Organic oxygen compounds	Organooxygen compounds	Carbohydrates and carbohydrate conjugates
Negative	NEG00265	L-Erythrulose	0.385738	47.7604	119.035	0.000133584	0.000119009	0.000101488	5.93e-05	4.56e-05	5.05e-05	4.19e-05	4.1e-05	3.85e-05	Organic oxygen compounds	Organooxygen compounds	Carbohydrates and carbohydrate conjugates
Negative	NEG00266	Xanthylic acid	0.349444	44.1328	363.033	6.11e-05	5.56e-05	4.58e-05	1.16e-05	1.53e-05	5.5e-06	1.5e-05	1.77e-05	1.76e-05	Nucleosides, nucleotides, and analogues	Purine nucleotides	Purine ribonucleotides
Negative	NEG00267	21-Deoxycortisol	0.342226	593.073	343.284	1.37e-06	1.38e-06	2.1e-09	1.77e-09	2.61e-06	1.97e-06	7.23e-07	1.15e-06	1.12e-06	Lipids and lipid-like molecules	Steroids and steroid derivatives	Pregnane steroids
Negative	NEG00268	3,3',4'5-Tetrahydroxystilbene	0.305289	322.163	243.066	5.8e-07	7.35e-07	4.55e-07	1.77e-09	4.03e-07	4.47e-07	2.4e-07	2.4e-07	2.96e-07	Phenylpropanoids and polyketides	Stilbenes	HASH(0xa50d288)

## Sheet: Table S3
Table S3. Basic information for DAMs among all comparison sets.
Stages	index	Pvalue	vip	MS2_name	MS2 score	RT	m/z	SuperClass	Class	SubClass
S1 VS S2	POS00640	0.00128511	1.32186	Ceramide (d18:1/12:0)	0.403258	744.758	482.457	Lipids and lipid-like molecules	Sphingolipids	Ceramides
	POS00225	0.0240903	1.13286	Anomurine	0.786739	478.258	344.185	Organoheterocyclic compounds	Isoquinolines and derivatives	Benzylisoquinolines
	POS00008	0.00283611	1.26595	Dihydromelilotoside	1	252.412	329.121	Organic oxygen compounds	Organooxygen compounds	Carbohydrates and carbohydrate conjugates
	POS00298	0.0423097	4.32393	PC(22:1(13Z)/14:1(9Z))	0.707101	636.531	786.595	Lipids and lipid-like molecules	Glycerophospholipids	Glycerophosphocholines
	POS00266	0.00574707	2.32211	Scorzoside	0.740342	267.772	411.198	Lipids and lipid-like molecules	Prenol lipids	Terpene lactones
	POS00217	0.0237333	1.18057	Cotinine	0.799129	232.393	177.102	Organoheterocyclic compounds	Pyridines and derivatives	Pyrrolidinylpyridines
	POS00029	0.00272076	3.17246	Serotonin	0.997754	209.732	177.102	Organoheterocyclic compounds	Indoles and derivatives	Tryptamines and derivatives
	POS00145	0.0310234	58.328	PC(20:2(11Z,14Z)/14:0)	0.870567	632.955	758.566	Lipids and lipid-like molecules	Glycerophospholipids	Glycerophosphocholines
	POS00310	0.0345144	3.75346	PC(16:0/20:2(11Z,14Z))	0.693097	661.141	786.589	Lipids and lipid-like molecules	Glycerophospholipids	Glycerophosphocholines
	POS00598	0.00477163	1.05035	Methyl dihydrojasmonate	0.45608	272.18	227.164	Lipids and lipid-like molecules	Fatty Acyls	Lineolic acids and derivatives
	POS00207	0.0137178	1.53091	9,13-Dihydroxy-4-megastigmen-3-one 9-glucoside	0.81297	272.76	389.216	Lipids and lipid-like molecules	Fatty Acyls	Fatty acyl glycosides
	POS00255	0.0117744	2.10905	PC(22:2(13Z,16Z)/14:0)	0.75683	780.65	786.593	Lipids and lipid-like molecules	Glycerophospholipids	Glycerophosphocholines
	POS00184	0.00275042	5.07536	LysoPC(18:2(9Z,12Z))	0.834644	514.231	520.339	Lipids and lipid-like molecules	Glycerophospholipids	Glycerophosphocholines
	POS00041	0.00385066	1.23767	Trigonelline	0.994326	49.819	138.055	Alkaloids and derivatives	-	HASH(0x34b1ff8)
	POS00027	0.0422681	2.01198	Diethanolamine	0.998014	779.943	74.0962	Organic nitrogen compounds	Organonitrogen compounds	Amines
	POS00252	0.0422328	1.22941	Nervonyl carnitine	0.76119	779.961	102.128	-	-	-
	POS00331	0.006227	3.88237	N,O-Didesmethylvenlafaxine	0.666184	438.303	250.177	Organic oxygen compounds	Organooxygen compounds	Alcohols and polyols
	POS00600	0.0141642	1.6103	Lithocholic acid glycine conjugate	0.454047	360.365	434.32	Lipids and lipid-like molecules	Steroids and steroid derivatives	Bile acids, alcohols and derivatives
	POS00561	0.0473296	1.83258	5,7-Dihydro-2-methylthieno[3,4-d]pyrimidine	0.482798	583.778	153.048	Organoheterocyclic compounds	Thienopyrimidines	HASH(0x1d91058)
	POS00524	0.0145747	4.91363	3,7-Dihydroxy-25-methoxycucurbita-5,23-dien-19-al	0.505118	360.365	487.366	Lipids and lipid-like molecules	Steroids and steroid derivatives	Cucurbitacins
	POS00195	0.0461144	4.37406	1-palmitoylglycerophosphocholine	0.822181	537.918	496.338	Lipids and lipid-like molecules	Glycerophospholipids	Glycerophosphocholines
	POS00484	0.0449753	1.281	PC(P-18:1(9Z)/14:0)	0.5315	769.486	716.559	Lipids and lipid-like molecules	Glycerophospholipids	Glycerophosphocholines
	POS00031	0.0432646	1.72594	Epicatechin	0.997195	260.486	291.085	Phenylpropanoids and polyketides	Flavonoids	Flavans
	POS00244	0.0235701	1.00481	cis-Acetylacrylate	0.770969	322.568	115.039	Organic acids and derivatives	Keto acids and derivatives	Short-chain keto acids and derivatives
	POS00131	0.024511	14.1931	Choline	0.8913	48.5641	104.107	Organic acids and derivatives	Organic sulfuric acids and derivatives	Sulfuric acid esters
	POS00389	0.0241356	1.15485	Abscisic acid	0.611517	322.451	259.08	Lipids and lipid-like molecules	Prenol lipids	Sesquiterpenoids
	POS00134	0.0448232	1.04463	1-Aminocyclopropanecarboxylic acid	0.885928	42.0364	102.055	Organic acids and derivatives	Carboxylic acids and derivatives	Amino acids, peptides, and analogues
	POS00505	0.0038595	1.14266	Mukoenine A	0.516924	438.303	266.151	Organoheterocyclic compounds	Indoles and derivatives	Carbazoles
	POS00014	0.00635005	1.13867	N-Methylsalsolinol	0.999889	403.54	194.117	Organoheterocyclic compounds	Tetrahydroisoquinolines	HASH(0x251eb50)
	POS00280	0.018474	1.13414	Glandulone A	0.730018	341.887	247.132	Lipids and lipid-like molecules	Prenol lipids	Sesquiterpenoids
	POS00236	0.0340348	1.24228	PE(20:0/14:1(9Z))	0.775458	544.264	718.537	Lipids and lipid-like molecules	Glycerophospholipids	Glycerophosphoethanolamines
	POS00034	0.0336418	5.49147	L-Glutamic acid	0.996283	41.5821	148.06	Organic acids and derivatives	Carboxylic acids and derivatives	Amino acids, peptides, and analogues
	POS00001	0.00465114	1.07223	Deltaline	1	360.372	508.296	Lipids and lipid-like molecules	Prenol lipids	Diterpenoids
	POS00625	0.0286971	1.49026	myo-Inositol	0.424441	46.8189	203.052	Organic oxygen compounds	Organooxygen compounds	Alcohols and polyols
	POS00516	0.0452582	3.11767	PC(22:5(7Z,10Z,13Z,16Z,19Z)/14:0)	0.509152	782.039	780.55	Lipids and lipid-like molecules	Glycerophospholipids	Glycerophosphocholines
	POS00059	0.0393139	1.00646	ADP	0.977537	73.571	428.036	Nucleosides, nucleotides, and analogues	Purine nucleotides	Purine ribonucleotides
	POS00588	0.0345718	1.37893	6-hydroxy-2-phenyl-4H-chromen-4-one	0.461471	61.2084	261.057	--	--	--
	POS00270	0.0226607	2.01714	PC(20:5(5Z,8Z,11Z,14Z,17Z)/15:0)	0.735365	590.958	766.532	Lipids and lipid-like molecules	Glycerophospholipids	Glycerophosphocholines
	POS00009	0.0128902	5.073	L-Galactose	1	48.762	198.097	Organic oxygen compounds	Organooxygen compounds	Carbohydrates and carbohydrate conjugates
	POS00215	0.0119439	5.20577	beta-D-Glucosamine	0.804227	49.2739	180.086	Organic oxygen compounds	Organooxygen compounds	Carbohydrates and carbohydrate conjugates
	POS00433	0.00613195	1.22635	1-Palmitoylglycerophosphoinositol	0.575514	481.647	573.303	Lipids and lipid-like molecules	Glycerophospholipids	Glycerophosphoinositols
	POS00408	0.00137336	1.34048	2-Carboxyarabinitol 5-phosphate	0.597307	55.3712	277.032	Organic oxygen compounds	Organooxygen compounds	Carbohydrates and carbohydrate conjugates
	POS00076	0.00025514	2.96915	D-Aspartic acid	0.959957	41.0975	134.045	Organic acids and derivatives	Carboxylic acids and derivatives	Amino acids, peptides, and analogues
	POS00294	0.0130476	1.01143	b-D-Xylopyranosyl-(1-&gt;4)-a-L-rhamnopyranosyl-(1-&gt;2)-L-arabinose	0.71207	325.882	429.152	--	--	--
	POS00021	0.00616389	2.75483	L-Pyroglutamic acid	0.999037	42.0364	130.05	Organic acids and derivatives	Carboxylic acids and derivatives	Amino acids, peptides, and analogues
	POS00043	0.00258605	2.18671	8-Hydroxy-2'-deoxyguanosine	0.993405	189.493	284.098	Nucleosides, nucleotides, and analogues	Purine nucleosides	Purine 2'-deoxyribonucleosides
	POS00356	0.00217374	1.9455	PC(18:2(9Z,12Z)/15:0)	0.642952	780.783	744.552	Lipids and lipid-like molecules	Glycerophospholipids	Glycerophosphocholines
	POS00664	0.000670137	2.63317	ent-Epicatechin(4alpha-&gt;8)catechin	0.352834	281.337	579.148	--	--	--
	POS00100	0.00348999	1.03448	L-Asparagine	0.929281	44.0016	133.06	Organic acids and derivatives	Carboxylic acids and derivatives	Amino acids, peptides, and analogues
	POS00287	0.0443422	1.4513	Butylamine	0.723943	8.75787	74.0964	Organic nitrogen compounds	Organonitrogen compounds	Amines
	POS00180	0.00340568	1.1047	Guanine	0.841902	188.343	152.056	Organoheterocyclic compounds	Imidazopyrimidines	Purines and purine derivatives
	POS00416	0.00143894	1.96983	2,2,6,7-Tetramethylbicyclo[4.3.0]nona-1(9),4-diene-7,8-diol	0.591884	308.494	209.154	Organic oxygen compounds	Organooxygen compounds	Alcohols and polyols
	POS00660	0.00535035	1.45367	2,3,5,6,8,8a-Hexahydro-2,5,5,8a-tetramethyl-7H-1-benzopyran-7-one	0.364909	367.866	209.153	Organoheterocyclic compounds	Benzopyrans	HASH(0x27f5730)
	POS00157	0.0481497	3.52313	Phlorin	0.861194	55.6627	289.091	Organic oxygen compounds	Organooxygen compounds	Carbohydrates and carbohydrate conjugates
	POS00327	0.0473135	1.48609	5,7alpha-Dihydro-1,4,4,7a-tetramethyl-4H-indene	0.67123	438.299	175.148	Hydrocarbons	Unsaturated hydrocarbons	Branched unsaturated hydrocarbons
	POS00506	0.000326055	1.50114	2-Methyl-3 or 5 or 6-(furfurylthio)pyrazine (mixture of isomers)	0.516911	110.208	207.063	Organosulfur compounds	Thioethers	Aryl thioethers
	POS00038	0.0187313	6.37199	L-Arginine	0.995412	52.1675	175.119	Organic acids and derivatives	Carboxylic acids and derivatives	Amino acids, peptides, and analogues
	POS00580	0.00115449	1.28926	Oleuroside	0.468054	307.048	541.19	Lipids and lipid-like molecules	Prenol lipids	Sesquiterpenoids
	POS00026	0.000315204	3.95019	D-Glutamine	0.998317	44.9844	147.076	Organic acids and derivatives	Carboxylic acids and derivatives	Amino acids, peptides, and analogues
	POS00263	0.00152016	3.35725	5-Megastigmen-7-yne-3,9-diol 3-glucoside	0.746351	308.945	371.207	Organic oxygen compounds	Organooxygen compounds	Carbohydrates and carbohydrate conjugates
	POS00125	0.000312542	5.8673	D-Citrulline	0.900413	46.8189	176.102	Organic acids and derivatives	Carboxylic acids and derivatives	Amino acids, peptides, and analogues
	POS00460	0.000372837	1.13313	3,3',4,4'-Tetrahydroxy-2-methoxychalcone	0.5483	200.445	303.084	Phenylpropanoids and polyketides	Linear 1,3-diarylpropanoids	Chalcones and dihydrochalcones
	POS00097	0.00103404	1.85332	2,2,6,7-Tetramethylbicyclo[4.3.0]nona-1(9),4-dien-8-one	0.935252	313.224	191.143	Organic oxygen compounds	Organooxygen compounds	Carbonyl compounds
	POS00335	0.00319639	1.81848	PE(20:5(5Z,8Z,11Z,14Z,17Z)/18:1(11Z))	0.661603	780.82	764.52	Lipids and lipid-like molecules	Glycerophospholipids	Glycerophosphoethanolamines
	POS00092	0.0111445	3.39272	PC(22:5(7Z,10Z,13Z,16Z,19Z)/18:2(9Z,12Z))	0.939614	782.088	832.581	Lipids and lipid-like molecules	Glycerophospholipids	Glycerophosphocholines
	POS00306	0.000850816	1.38895	N-Carbamoylputrescine	0.695221	58.1251	132.113	Organic acids and derivatives	Carboximidic acids and derivatives	Carboximidic acids
S1 VS S3	POS00335	0.00064561	1.8509	PE(20:5(5Z,8Z,11Z,14Z,17Z)/18:1(11Z))	0.661603	780.82	764.52	Lipids and lipid-like molecules	Glycerophospholipids	Glycerophosphoethanolamines
	POS00408	0.000124355	1.75541	2-Carboxyarabinitol 5-phosphate	0.597307	55.3712	277.032	Organic oxygen compounds	Organooxygen compounds	Carbohydrates and carbohydrate conjugates
	POS00506	0.000111037	1.62808	2-Methyl-3 or 5 or 6-(furfurylthio)pyrazine (mixture of isomers)	0.516911	110.208	207.063	Organosulfur compounds	Thioethers	Aryl thioethers
	POS00019	0.000149894	2.64384	5'-Methylthioadenosine	0.999522	262.605	298.096	Nucleosides, nucleotides, and analogues	5'-deoxyribonucleosides	5'-deoxy-5'-thionucleosides
	POS00566	0.000171787	1.82399	Turmeronol A	0.479228	351.976	233.153	Lipids and lipid-like molecules	Prenol lipids	Sesquiterpenoids
	POS00263	0.000394775	3.47742	5-Megastigmen-7-yne-3,9-diol 3-glucoside	0.746351	308.945	371.207	Organic oxygen compounds	Organooxygen compounds	Carbohydrates and carbohydrate conjugates
	POS00294	0.000857714	1.31529	b-D-Xylopyranosyl-(1-&gt;4)-a-L-rhamnopyranosyl-(1-&gt;2)-L-arabinose	0.71207	325.882	429.152	--	--	--
	POS00516	0.000449732	4.63247	PC(22:5(7Z,10Z,13Z,16Z,19Z)/14:0)	0.509152	782.039	780.55	Lipids and lipid-like molecules	Glycerophospholipids	Glycerophosphocholines
	POS00043	5.82e-05	2.63546	8-Hydroxy-2'-deoxyguanosine	0.993405	189.493	284.098	Nucleosides, nucleotides, and analogues	Purine nucleosides	Purine 2'-deoxyribonucleosides
	POS00097	0.000471062	1.83902	2,2,6,7-Tetramethylbicyclo[4.3.0]nona-1(9),4-dien-8-one	0.935252	313.224	191.143	Organic oxygen compounds	Organooxygen compounds	Carbonyl compounds
	POS00092	0.0117965	3.17593	PC(22:5(7Z,10Z,13Z,16Z,19Z)/18:2(9Z,12Z))	0.939614	782.088	832.581	Lipids and lipid-like molecules	Glycerophospholipids	Glycerophosphocholines
	POS00414	0.0246291	1.11495	LysoPC(16:0)	0.592629	567.395	496.338	Lipids and lipid-like molecules	Glycerophospholipids	Glycerophosphocholines
	POS00462	0.0498942	7.70551	PC(18:4(6Z,9Z,12Z,15Z)/18:1(11Z))	0.546092	589.522	780.55	Lipids and lipid-like molecules	Glycerophospholipids	Glycerophosphocholines
	POS00588	0.00288765	1.84439	6-hydroxy-2-phenyl-4H-chromen-4-one	0.461471	61.2084	261.057	--	--	--
	POS00114	0.000337219	1.27951	4-Trimethylammoniobutanoic acid	0.9142	199.928	146.117	Lipids and lipid-like molecules	Fatty Acyls	Fatty acids and conjugates
	POS00341	0.00966063	2.47812	Dihydrocaffeic acid 3-sulfate	0.653678	60.599	263.016	Organic acids and derivatives	Organic sulfuric acids and derivatives	Arylsulfates
	POS00660	0.00180693	1.54569	2,3,5,6,8,8a-Hexahydro-2,5,5,8a-tetramethyl-7H-1-benzopyran-7-one	0.364909	367.866	209.153	Organoheterocyclic compounds	Benzopyrans	HASH(0x27f5730)
	POS00625	0.000798314	2.08507	myo-Inositol	0.424441	46.8189	203.052	Organic oxygen compounds	Organooxygen compounds	Alcohols and polyols
	POS00306	0.00086012	1.25464	N-Carbamoylputrescine	0.695221	58.1251	132.113	Organic acids and derivatives	Carboximidic acids and derivatives	Carboximidic acids
	POS00189	0.000910057	1.01108	PC(16:1(9Z)/14:1(9Z))	0.82931	780.2	702.505	Lipids and lipid-like molecules	Glycerophospholipids	Glycerophosphocholines
	POS00409	0.000421277	1.01901	7,8-Dihydroneopterin	0.597223	78.6688	256.102	Organoheterocyclic compounds	Pteridines and derivatives	Pterins and derivatives
	POS00287	0.0236359	1.59522	Butylamine	0.723943	8.75787	74.0964	Organic nitrogen compounds	Organonitrogen compounds	Amines
	POS00031	0.000335389	2.62493	Epicatechin	0.997195	260.486	291.085	Phenylpropanoids and polyketides	Flavonoids	Flavans
	POS00059	0.000604765	1.3316	ADP	0.977537	73.571	428.036	Nucleosides, nucleotides, and analogues	Purine nucleotides	Purine ribonucleotides
	POS00452	0.000680694	1.19128	Propyl 2,4-decadienoate	0.555724	319.887	211.169	Lipids and lipid-like molecules	Fatty Acyls	Fatty acid esters
	POS00356	0.000463012	2.08128	PC(18:2(9Z,12Z)/15:0)	0.642952	780.783	744.552	Lipids and lipid-like molecules	Glycerophospholipids	Glycerophosphocholines
	POS00638	0.038533	1.78193	(-)-Salsoline	0.406384	175.568	194.118	--	--	--
	POS00109	3.48e-05	1.50503	3',4',5,7-Tetrahydroxyisoflavanone	0.918394	260.58	289.071	Phenylpropanoids and polyketides	Isoflavonoids	Isoflavans
	POS00071	0.0250761	2.80054	Metenamine	0.966117	727.885	141.113	Organoheterocyclic compounds	Triazinanes	1,3,5-triazinanes
	POS00026	0.000429889	3.53702	D-Glutamine	0.998317	44.9844	147.076	Organic acids and derivatives	Carboxylic acids and derivatives	Amino acids, peptides, and analogues
	POS00124	0.00354205	1.06472	1-Oleoylglycerophosphoinositol	0.901564	489.64	599.317	Lipids and lipid-like molecules	Glycerophospholipids	Glycerophosphoinositols
	POS00022	0.00206396	1.25635	N-Acetylputrescine	0.998975	75.7377	131.118	Organic acids and derivatives	Carboximidic acids and derivatives	Carboximidic acids
	POS00651	0.00150498	1.38406	3-Hydroxyflavone	0.384349	107.18	261.058	Phenylpropanoids and polyketides	Flavonoids	Flavones
	POS00236	0.00335893	1.58606	PE(20:0/14:1(9Z))	0.775458	544.264	718.537	Lipids and lipid-like molecules	Glycerophospholipids	Glycerophosphoethanolamines
	POS00194	0.0182028	1.53821	LysoPC(18:3(6Z,9Z,12Z))	0.822449	487.505	518.323	Lipids and lipid-like molecules	Glycerophospholipids	Glycerophosphocholines
	POS00270	0.00867779	2.24188	PC(20:5(5Z,8Z,11Z,14Z,17Z)/15:0)	0.735365	590.958	766.532	Lipids and lipid-like molecules	Glycerophospholipids	Glycerophosphocholines
	POS00584	0.0135366	3.61017	PC(18:3(6Z,9Z,12Z)/15:0)	0.465567	641.625	742.536	Lipids and lipid-like molecules	Glycerophospholipids	Glycerophosphocholines
	POS00073	0.000280855	1.05797	NAD	0.962978	102.606	664.116	Nucleosides, nucleotides, and analogues	(5'->5')-dinucleotides	HASH(0x4de7c78)
	POS00021	0.000756289	2.74166	L-Pyroglutamic acid	0.999037	42.0364	130.05	Organic acids and derivatives	Carboxylic acids and derivatives	Amino acids, peptides, and analogues
	POS00197	0.0327089	6.74668	LysoPC(18:1(9Z))	0.82141	548.569	522.353	Lipids and lipid-like molecules	Glycerophospholipids	Glycerophosphocholines
	POS00471	0.0258429	1.4574	Vanillin 4-sulfate	0.539167	43.5542	247.021	Organic acids and derivatives	Organic sulfuric acids and derivatives	Arylsulfates
	POS00001	0.00277249	1.08897	Deltaline	1	360.372	508.296	Lipids and lipid-like molecules	Prenol lipids	Diterpenoids
	POS00034	0.000454488	5.90356	L-Glutamic acid	0.996283	41.5821	148.06	Organic acids and derivatives	Carboxylic acids and derivatives	Amino acids, peptides, and analogues
	POS00136	0.000109641	1.31602	D-Glucose 6-Phosphate	0.88436	41.1174	261.037	Organic oxygen compounds	Organooxygen compounds	Carbohydrates and carbohydrate conjugates
	POS00014	0.0108781	1.15443	N-Methylsalsolinol	0.999889	403.54	194.117	Organoheterocyclic compounds	Tetrahydroisoquinolines	HASH(0x251eb50)
	POS00505	0.00226864	1.18861	Mukoenine A	0.516924	438.303	266.151	Organoheterocyclic compounds	Indoles and derivatives	Carbazoles
	POS00230	0.0226059	1.40539	PE(P-18:1(9Z)/20:4(5Z,8Z,11Z,14Z))	0.781441	598.665	750.541	Lipids and lipid-like molecules	Glycerophospholipids	Glycerophosphoethanolamines
	POS00131	0.000779753	14.9157	Choline	0.8913	48.5641	104.107	Organic acids and derivatives	Organic sulfuric acids and derivatives	Sulfuric acid esters
	POS00476	0.0194678	1.46183	Prodelphinidin B	0.536791	212.157	611.138	Phenylpropanoids and polyketides	Flavonoids	Biflavonoids and polyflavonoids
	POS00013	0.00130811	4.12844	Adenosine	0.999949	212.157	268.104	Nucleosides, nucleotides, and analogues	Purine nucleosides	HASH(0x1b57260)
	POS00664	0.00142663	1.95786	ent-Epicatechin(4alpha-&gt;8)catechin	0.352834	281.337	579.148	--	--	--
	POS00571	0.0102104	1.12996	Epigallocatechin-(4beta-&gt;8)-catechin	0.476474	218.112	595.143	--	--	--
	POS00134	0.00611476	1.02467	1-Aminocyclopropanecarboxylic acid	0.885928	42.0364	102.055	Organic acids and derivatives	Carboxylic acids and derivatives	Amino acids, peptides, and analogues
	POS00416	0.0103424	1.28178	2,2,6,7-Tetramethylbicyclo[4.3.0]nona-1(9),4-diene-7,8-diol	0.591884	308.494	209.154	Organic oxygen compounds	Organooxygen compounds	Alcohols and polyols
	POS00561	0.0200003	2.00549	5,7-Dihydro-2-methylthieno[3,4-d]pyrimidine	0.482798	583.778	153.048	Organoheterocyclic compounds	Thienopyrimidines	HASH(0x1d91058)
	POS00331	0.00412974	4.1136	N,O-Didesmethylvenlafaxine	0.666184	438.303	250.177	Organic oxygen compounds	Organooxygen compounds	Alcohols and polyols
	POS00524	0.0117992	4.90162	3,7-Dihydroxy-25-methoxycucurbita-5,23-dien-19-al	0.505118	360.365	487.366	Lipids and lipid-like molecules	Steroids and steroid derivatives	Cucurbitacins
	POS00600	0.010359	1.59085	Lithocholic acid glycine conjugate	0.454047	360.365	434.32	Lipids and lipid-like molecules	Steroids and steroid derivatives	Bile acids, alcohols and derivatives
	POS00157	0.0225029	2.01464	Phlorin	0.861194	55.6627	289.091	Organic oxygen compounds	Organooxygen compounds	Carbohydrates and carbohydrate conjugates
	POS00027	0.0347354	2.014	Diethanolamine	0.998014	779.943	74.0962	Organic nitrogen compounds	Organonitrogen compounds	Amines
	POS00613	0.0255696	1.74053	3-Isopropenylpentanedioic acid	0.44046	189.098	173.078	Lipids and lipid-like molecules	Fatty Acyls	Fatty acids and conjugates
	POS00226	0.0148418	2.1006	D-Biotin	0.784419	216.689	245.099	Organoheterocyclic compounds	Biotin and derivatives	HASH(0x1baf150)
	POS00417	0.000151219	1.35505	Bisnorbiotin	0.591796	71.1262	217.068	Organic acids and derivatives	Carboxylic acids and derivatives	Amino acids, peptides, and analogues
	POS00125	0.00438941	4.27878	D-Citrulline	0.900413	46.8189	176.102	Organic acids and derivatives	Carboxylic acids and derivatives	Amino acids, peptides, and analogues
	POS00244	0.0028413	1.22407	cis-Acetylacrylate	0.770969	322.568	115.039	Organic acids and derivatives	Keto acids and derivatives	Short-chain keto acids and derivatives
	POS00444	0.0123844	1.9173	D-Galactosamine	0.562997	61.298	180.086	--	--	--
	POS00389	0.00195853	1.53209	Abscisic acid	0.611517	322.451	259.08	Lipids and lipid-like molecules	Prenol lipids	Sesquiterpenoids
	POS00184	0.00836907	4.10971	LysoPC(18:2(9Z,12Z))	0.834644	514.231	520.339	Lipids and lipid-like molecules	Glycerophospholipids	Glycerophosphocholines
	POS00100	0.000324755	1.10536	L-Asparagine	0.929281	44.0016	133.06	Organic acids and derivatives	Carboxylic acids and derivatives	Amino acids, peptides, and analogues
	POS00086	0.00096326	2.61226	Phytosphingosine	0.946901	533.446	318.299	Organic nitrogen compounds	Organonitrogen compounds	Amines
	POS00354	0.00117816	1.06282	L-Targinine	0.64529	57.8989	189.134	Organic acids and derivatives	Carboxylic acids and derivatives	Amino acids, peptides, and analogues
	POS00178	0.000223768	3.28929	L-cis-4-(Hydroxymethyl)-2-pyrrolidinecarboxylic acid	0.842523	47.2611	146.081	Organic acids and derivatives	Carboxylic acids and derivatives	Amino acids, peptides, and analogues
	POS00007	0.000119934	2.10337	Sarcosine	1	45.2621	90.0548	Organic acids and derivatives	Carboxylic acids and derivatives	Amino acids, peptides, and analogues
	POS00077	2.27e-05	2.5713	Caryophyllene alpha-oxide	0.958755	47.6369	221.185	Lipids and lipid-like molecules	Prenol lipids	Sesquiterpenoids
	POS00156	0.000122191	1.44908	2-Furanmethanol	0.8613	50.2013	99.0437	Organoheterocyclic compounds	Heteroaromatic compounds	HASH(0x16d8fe8)
	POS00602	0.000181459	1.09068	Furanone A	0.450981	74.3089	85.0282	Organoheterocyclic compounds	Dihydrofurans	Furanones
	POS00481	0.000111031	6.12533	Methyl 2-furoate	0.535441	52.1675	127.039	Organoheterocyclic compounds	Furans	Furoic acid and derivatives
	POS00017	0.00155855	1.27102	Quinone	0.999797	50.3509	109.028	Organic oxygen compounds	Organooxygen compounds	Carbonyl compounds
	POS00629	0.00187011	1.51754	PE(14:0/20:2(11Z,14Z))	0.417081	680.146	716.52	Lipids and lipid-like molecules	Glycerophospholipids	Glycerophosphoethanolamines
	POS00413	0.000588102	2.93616	1-Isothiocyanato-7-(methylthio)heptane	0.593158	41.8288	204.087	Organosulfur compounds	Isothiocyanates	HASH(0x113e000)
	POS00489	0.00223887	1.00662	LysoPC(15:0)	0.528193	510.707	482.324	Lipids and lipid-like molecules	Glycerophospholipids	Glycerophosphocholines
	POS00079	9.71e-05	2.36481	N-Malonyltryptophan	0.956071	249.203	291.097	Organic acids and derivatives	Carboxylic acids and derivatives	Amino acids, peptides, and analogues
	POS00221	5.75e-05	1.18873	3-Hydroxyadipic acid 3,6-lactone	0.794557	74.6099	145.049	Organoheterocyclic compounds	Lactones	Gamma butyrolactones
	POS00195	0.000422462	11.6131	1-palmitoylglycerophosphocholine	0.822181	537.918	496.338	Lipids and lipid-like molecules	Glycerophospholipids	Glycerophosphocholines
	POS00363	0.00742391	1.32087	PC(22:6(4Z,7Z,10Z,13Z,16Z,19Z)/20:3(5Z,8Z,11Z))	0.636639	545.523	856.58	Lipids and lipid-like molecules	Glycerophospholipids	Glycerophosphocholines
	POS00467	0.000834131	4.80127	LysoPC(18:0)	0.541315	596.562	524.369	Lipids and lipid-like molecules	Glycerophospholipids	Glycerophosphocholines
	POS00191	1.41e-05	9.81355	D-Maltose	0.825787	52.0686	343.122	Organic oxygen compounds	Organooxygen compounds	Carbohydrates and carbohydrate conjugates
	POS00041	0.000467738	2.08056	Trigonelline	0.994326	49.819	138.055	Alkaloids and derivatives	-	HASH(0x34b1ff8)
	POS00188	0.000215342	2.94384	4-(2-Aminophenyl)-2,4-dioxobutanoic acid	0.830013	131.463	208.06	Organic oxygen compounds	Organooxygen compounds	Carbonyl compounds
	POS00088	3.27e-05	1.34767	Kynurenic acid	0.94491	146.528	190.049	Organoheterocyclic compounds	Quinolines and derivatives	Quinoline carboxylic acids
	POS00154	0.0146993	1.31738	PC(o-18:1(9Z)/20:4(8Z,11Z,14Z,17Z))	0.862199	780.349	794.606	Lipids and lipid-like molecules	Glycerophospholipids	Glycerophosphocholines
	POS00018	2.37e-05	4.62746	D-Proline	0.999733	49.7726	116.07	Organic acids and derivatives	Carboxylic acids and derivatives	Amino acids, peptides, and analogues
	POS00433	0.000363885	2.74345	1-Palmitoylglycerophosphoinositol	0.575514	481.647	573.303	Lipids and lipid-like molecules	Glycerophospholipids	Glycerophosphoinositols
	POS00616	6.46e-05	1.24863	Hydroxybupropion	0.438391	226.089	256.115	Organic oxygen compounds	Organooxygen compounds	Carbonyl compounds
	POS00463	0.00373648	1.3733	Alpha-Lactose	0.545692	75.8119	343.123	Organic oxygen compounds	Organooxygen compounds	Carbohydrates and carbohydrate conjugates
	POS00464	3.52e-05	1.96548	Biotin sulfone	0.54516	51.1798	277.091	Organoheterocyclic compounds	Thienoimidazolidines	HASH(0x364b998)
	POS00619	0.00145049	1.56654	3,4-Dihydro-6-methoxy-3,7-dimethyl-1H-2-benzopyran-8-ol	0.434798	245.367	209.116	Organoheterocyclic compounds	Benzopyrans	2-benzopyrans
	POS00068	9.74e-05	3.097	4-Hydroxy-2-butenoic acid gamma-lactone	0.969951	61.1208	85.0282	Organoheterocyclic compounds	Dihydrofurans	Furanones
	POS00108	0.040243	1.03494	Furaneol acetate	0.92037	195.711	171.063	Organoheterocyclic compounds	Dihydrofurans	Furanones
	POS00016	4.35e-07	1.2498	Adenosine monophosphate (AMP)	0.999828	87.9781	348.07	--	--	--
	POS00085	1.82e-05	3.50319	Betaine	0.947939	47.3627	118.086	Organic acids and derivatives	Carboxylic acids and derivatives	Amino acids, peptides, and analogues
	POS00398	9.7e-05	1.94539	LysoPC(17:0)	0.605433	566.971	510.355	Lipids and lipid-like molecules	Glycerophospholipids	Glycerophosphocholines
	POS00135	0.000387111	1.42105	1-Methyl-L-Histidine	0.885571	59.209	170.092	Organic acids and derivatives	Carboxylic acids and derivatives	Amino acids, peptides, and analogues
	POS00267	0.00931688	1.29818	DHAP(18:0)	0.739156	518.182	437.266	Organic oxygen compounds	Organooxygen compounds	Carbonyl compounds
	POS00486	0.000211346	1.37059	LysoPI(18:0/0:0)	0.53029	523.749	601.334	Lipids and lipid-like molecules	Glycerophospholipids	Glycerophosphoinositols
	POS00604	0.0117778	1.23877	LysoPA(18:2(9Z,12Z)/0:0)	0.450336	491.512	435.25	Lipids and lipid-like molecules	Glycerophospholipids	Glycerophosphates
	POS00656	0.000331557	3.17137	1-Kestose	0.37641	75.5688	527.158	Organic oxygen compounds	Organooxygen compounds	Carbohydrates and carbohydrate conjugates
	POS00375	4.09e-05	2.15281	LysoPE(0:0/18:0)	0.625975	592.876	482.324	Lipids and lipid-like molecules	Glycerophospholipids	Glycerophosphoethanolamines
	POS00211	1.08e-05	1.05565	(2'E,4'Z,8E)-Colneleic acid	0.809671	388.458	295.226	--	--	--
	POS00053	1.81e-06	2.07039	Pyrrolidine	0.983806	53.1253	72.0806	Organoheterocyclic compounds	Pyrrolidines	HASH(0x282efc0)
	POS00483	8.5e-05	1.70063	Prostaglandin I2	0.533335	388.458	353.23	Lipids and lipid-like molecules	Fatty Acyls	Eicosanoids
	POS00494	1.43e-06	2.84922	alpha-D-Glucopyranosyl-(1-&gt;6)-alpha-D-glucopyranosyl-(1-&gt;2)-D-glucose	0.52593	51.1105	505.174	--	--	--
	POS00647	2.88e-06	1.12242	Cynaroside A	0.389217	230.39	445.205	Lipids and lipid-like molecules	Prenol lipids	Terpene lactones
	POS00249	2.91e-05	2.25149	3-Hydroxymethylglutaric acid	0.763657	59.8046	163.06	Lipids and lipid-like molecules	Fatty Acyls	Fatty acids and conjugates
	POS00644	0.00159905	2.82008	PI(20:4(5Z,8Z,11Z,14Z)/16:0)	0.39136	635.394	859.533	Lipids and lipid-like molecules	Glycerophospholipids	Glycerophosphoinositols
	POS00333	2.5e-05	1.98756	PC(22:2(13Z,16Z)/16:1(9Z))	0.665725	780.466	812.604	Lipids and lipid-like molecules	Glycerophospholipids	Glycerophosphocholines
	POS00339	8.38e-07	1.64518	(S)-10-Hydroxycamptothecin	0.65557	170.524	365.104	--	--	--
	POS00410	6.31e-05	1.15614	Eremopetasinorone A	0.596604	352.843	207.138	Organic oxygen compounds	Organooxygen compounds	Carbonyl compounds
	POS00283	5.65e-06	2.93754	L-Methionine	0.72734	75.8119	150.058	Organic acids and derivatives	Carboxylic acids and derivatives	Amino acids, peptides, and analogues
	POS00235	6.03e-06	2.12658	Kojibiose	0.775761	75.5688	325.112	Lipids and lipid-like molecules	Fatty Acyls	Fatty acyl glycosides
	POS00222	2.93e-05	4.72698	3-Indoleacrylic acid	0.793024	227.583	188.07	Organoheterocyclic compounds	Indoles and derivatives	Indoles
	POS00101	0.00319275	1.79145	PC(22:5(7Z,10Z,13Z,16Z,19Z)/18:1(11Z))	0.928594	502.491	834.596	Lipids and lipid-like molecules	Glycerophospholipids	Glycerophosphocholines
	POS00052	8.62e-05	1.18431	LysoPA(16:0/0:0)	0.984557	509.733	433.232	Lipids and lipid-like molecules	Glycerophospholipids	Glycerophosphates
	POS00039	7.88e-06	3.60715	DL-Tyrosine	0.995138	85.9732	182.081	--	--	--
	POS00047	3.75e-06	3.87619	L-Tryptophan	0.989551	227.583	205.096	Organoheterocyclic compounds	Indoles and derivatives	Indolyl carboxylic acids and derivatives
	POS00015	2.87e-05	6.25805	L-Phenylalanine	0.999847	194.203	166.086	Organic acids and derivatives	Carboxylic acids and derivatives	Amino acids, peptides, and analogues
	POS00583	0.000178608	2.37252	CPA(16:0/0:0)	0.466378	509.759	393.24	Lipids and lipid-like molecules	Glycerophospholipids	Glycerophosphates
	POS00069	1.93e-05	2.14482	4-Deoxyerythronic acid	0.968168	45.9591	87.0439	Organic oxygen compounds	Organooxygen compounds	Carbohydrates and carbohydrate conjugates
	POS00598	7.63e-06	1.28795	Methyl dihydrojasmonate	0.45608	272.18	227.164	Lipids and lipid-like molecules	Fatty Acyls	Lineolic acids and derivatives
	POS00364	7.64e-07	1.79006	4-O-Caffeoylshikimic acid	0.635427	201.725	337.088	Phenylpropanoids and polyketides	Cinnamic acids and derivatives	Hydroxycinnamic acids and derivatives
	POS00174	9.16e-07	1.28625	Cis-zeatin-O-glucoside	0.845045	204.934	382.17	Lipids and lipid-like molecules	Fatty Acyls	Fatty acyl glycosides
	POS00080	0.000155043	2.88449	4-Aminobutyric acid	0.95596	44.0362	104.07	Organic acids and derivatives	Carboxylic acids and derivatives	Amino acids, peptides, and analogues
	POS00060	0.00121662	1.42248	Thiamine	0.977021	782.537	265.111	Organoheterocyclic compounds	Diazines	Pyrimidines and pyrimidine derivatives
	POS00162	6.13e-06	1.11254	4'-O-Methylcatechin	0.856982	274.435	305.102	Phenylpropanoids and polyketides	Flavonoids	Flavans
	POS00207	0.00202727	2.45975	9,13-Dihydroxy-4-megastigmen-3-one 9-glucoside	0.81297	272.76	389.216	Lipids and lipid-like molecules	Fatty Acyls	Fatty acyl glycosides
	POS00139	0.000895474	5.03355	PC(16:0/16:0)	0.877957	640.284	734.568	Lipids and lipid-like molecules	Glycerophospholipids	Glycerophosphocholines
	POS00129	7.2e-06	1.14373	Catechin 5-glucoside	0.893063	240.273	453.138	Phenylpropanoids and polyketides	Flavonoids	Flavonoid glycosides
	POS00659	0.000165042	1.07829	6-O-Glucosylmaltose	0.366749	75.4081	505.175	Organic oxygen compounds	Organooxygen compounds	Carbohydrates and carbohydrate conjugates
	POS00515	0.000374947	2.25844	PE(20:2(11Z,14Z)/14:0)	0.510986	578.245	716.519	Lipids and lipid-like molecules	Glycerophospholipids	Glycerophosphoethanolamines
	POS00029	2.22e-06	4.5864	Serotonin	0.997754	209.732	177.102	Organoheterocyclic compounds	Indoles and derivatives	Tryptamines and derivatives
	POS00227	0.0418303	2.00616	PE(P-18:1(9Z)/20:3(5Z,8Z,11Z))	0.783774	596.163	752.557	Lipids and lipid-like molecules	Glycerophospholipids	Glycerophosphoethanolamines
	POS00427	6.45e-05	2.10382	(-)-Catechin	0.580704	182.387	291.084	--	--	--
	POS00432	1.19e-05	1.81606	2-(4-Methyl-5-thiazolyl)ethyl octanoate	0.57571	182.561	270.155	Organoheterocyclic compounds	Azoles	Thiazoles
	POS00497	0.0239887	3.50176	PC(22:5(7Z,10Z,13Z,16Z,19Z)/18:0)	0.523772	636.501	836.61	Lipids and lipid-like molecules	Glycerophospholipids	Glycerophosphocholines
	POS00190	6.58e-06	1.83334	6'-Methoxypolygoacetophenoside	0.826034	190.748	361.11	Phenylpropanoids and polyketides	Cinnamic acids and derivatives	Hydroxycinnamic acids and derivatives
	POS00289	0.00165712	1.01663	Caffeic acid 3-O-glucuronide	0.723239	132.354	357.079	Organic oxygen compounds	Organooxygen compounds	Carbohydrates and carbohydrate conjugates
	POS00487	2.71e-06	1.43574	Costunolide	0.529974	548.506	233.153	Lipids and lipid-like molecules	Prenol lipids	Terpene lactones
	POS00168	0.000107534	3.00315	Enrofloxacin	0.852018	451.006	360.18	Organoheterocyclic compounds	Quinolines and derivatives	Quinoline carboxylic acids
	POS00030	2.27e-05	5.36238	Glycerophosphocholine	0.997561	43.8919	258.11	Lipids and lipid-like molecules	Glycerophospholipids	Glycerophosphocholines
	POS00643	7.17e-05	1.81953	3-trans-p-Coumaroylrotundic acid	0.392628	533.486	635.396	Lipids and lipid-like molecules	Prenol lipids	Triterpenoids
	POS00008	4.88e-08	3.73535	Dihydromelilotoside	1	252.412	329.121	Organic oxygen compounds	Organooxygen compounds	Carbohydrates and carbohydrate conjugates
	POS00550	0.000308049	1.8148	Esculentic acid (Diplazium)	0.489897	462.868	511.339	Lipids and lipid-like molecules	Prenol lipids	Triterpenoids
	POS00061	0.0017059	1.24423	Stachyose	0.975801	72.4706	689.21	Organic oxygen compounds	Organooxygen compounds	Carbohydrates and carbohydrate conjugates
	POS00478	2.23e-06	1.37944	Secodemethylclausenamide	0.536325	79.6539	286.149	Benzenoids	Benzene and substituted derivatives	HASH(0x1661880)
	POS00220	2.4e-06	1.44807	Gentiobiosyl 2-methyl-6-oxo-2E,4E-heptadienoate	0.796737	235.454	479.173	Organic oxygen compounds	Organooxygen compounds	Carbohydrates and carbohydrate conjugates
	POS00512	2.2e-06	1.01889	4',6'-Dihydroxy-2'-methoxyacetophenone 6'-glucoside	0.512273	241.276	345.114	Organic oxygen compounds	Organooxygen compounds	Carbohydrates and carbohydrate conjugates
	POS00317	1.76e-05	1.14292	NG,NG-dimethyl-L-arginine (ADMA)	0.685735	73.3578	203.15	--	--	--
	POS00455	9.22e-06	1.16077	Elatoside G	0.552735	539.163	665.402	Lipids and lipid-like molecules	Prenol lipids	Triterpenoids
	POS00303	0.000141819	1.3892	Dihydrodeoxy-8-epiaustdiol	0.699146	502.098	223.096	Organoheterocyclic compounds	Azaphilones	HASH(0x28040b0)
	POS00527	1e-06	1.76537	dehydronifedipine	0.503705	214.559	345.115	Organoheterocyclic compounds	Pyridines and derivatives	Phenylpyridines
	POS00225	3.34e-05	5.49968	Anomurine	0.786739	478.258	344.185	Organoheterocyclic compounds	Isoquinolines and derivatives	Benzylisoquinolines
	POS00627	3.29e-05	3.97182	Isocorydine	0.42269	477.452	342.169	--	--	--
S2 VS S3	POS00408	8.55e-06	1.13503	2-Carboxyarabinitol 5-phosphate	0.597307	55.3712	277.032	Organic oxygen compounds	Organooxygen compounds	Carbohydrates and carbohydrate conjugates
	POS00019	0.0107462	2.47402	5'-Methylthioadenosine	0.999522	262.605	298.096	Nucleosides, nucleotides, and analogues	5'-deoxyribonucleosides	5'-deoxy-5'-thionucleosides
	POS00566	0.00122988	1.71336	Turmeronol A	0.479228	351.976	233.153	Lipids and lipid-like molecules	Prenol lipids	Sesquiterpenoids
	POS00145	0.0144152	59.0457	PC(20:2(11Z,14Z)/14:0)	0.870567	632.955	758.566	Lipids and lipid-like molecules	Glycerophospholipids	Glycerophosphocholines
	POS00516	0.0293629	2.94702	PC(22:5(7Z,10Z,13Z,16Z,19Z)/14:0)	0.509152	782.039	780.55	Lipids and lipid-like molecules	Glycerophospholipids	Glycerophosphocholines
	POS00259	0.0381953	1.78933	PC(18:3(6Z,9Z,12Z)/P-18:1(11Z))	0.75283	586.499	766.571	Lipids and lipid-like molecules	Glycerophospholipids	Glycerophosphocholines
	POS00462	0.0449108	6.638	PC(18:4(6Z,9Z,12Z,15Z)/18:1(11Z))	0.546092	589.522	780.55	Lipids and lipid-like molecules	Glycerophospholipids	Glycerophosphocholines
	POS00043	0.0124308	1.41654	8-Hydroxy-2'-deoxyguanosine	0.993405	189.493	284.098	Nucleosides, nucleotides, and analogues	Purine nucleosides	Purine 2'-deoxyribonucleosides
	POS00185	0.0399665	2.8065	2-O-(5,8,11,14,17-Eicosapentaenoyl)-1-O-hexadecylglycero-3-phosphocholine	0.833007	676.971	766.559	Lipids and lipid-like molecules	Glycerophospholipids	Glycerophosphocholines
	POS00588	0.00934518	1.16392	6-hydroxy-2-phenyl-4H-chromen-4-one	0.461471	61.2084	261.057	--	--	--
	POS00209	0.0225302	1.5	PC(20:3(8Z,11Z,14Z)/15:0)	0.810394	595.78	770.564	Lipids and lipid-like molecules	Glycerophospholipids	Glycerophosphocholines
	POS00625	0.0200573	1.29862	myo-Inositol	0.424441	46.8189	203.052	Organic oxygen compounds	Organooxygen compounds	Alcohols and polyols
	POS00563	0.00667267	6.25094	PC(18:1(11Z)/18:4(6Z,9Z,12Z,15Z))	0.481528	544.446	780.547	Lipids and lipid-like molecules	Glycerophospholipids	Glycerophosphocholines
	POS00031	0.0257837	1.74828	Epicatechin	0.997195	260.486	291.085	Phenylpropanoids and polyketides	Flavonoids	Flavans
	POS00459	0.00110753	2.03422	PC(18:4(6Z,9Z,12Z,15Z)/15:0)	0.548759	657.354	740.522	Lipids and lipid-like molecules	Glycerophospholipids	Glycerophosphocholines
	POS00584	0.00257536	3.39862	PC(18:3(6Z,9Z,12Z)/15:0)	0.465567	641.625	742.536	Lipids and lipid-like molecules	Glycerophospholipids	Glycerophosphocholines
	POS00197	0.00968697	7.27801	LysoPC(18:1(9Z))	0.82141	548.569	522.353	Lipids and lipid-like molecules	Glycerophospholipids	Glycerophosphocholines
	POS00159	0.000250584	1.01581	PI(18:3(6Z,9Z,12Z)/18:0)	0.860301	637.838	861.554	Lipids and lipid-like molecules	Glycerophospholipids	Glycerophosphoinositols
	POS00071	0.0495082	1.73421	Metenamine	0.966117	727.885	141.113	Organoheterocyclic compounds	Triazinanes	1,3,5-triazinanes
	POS00476	0.0224736	1.86971	Prodelphinidin B	0.536791	212.157	611.138	Phenylpropanoids and polyketides	Flavonoids	Biflavonoids and polyflavonoids
	POS00194	0.000366808	1.14787	LysoPC(18:3(6Z,9Z,12Z))	0.822449	487.505	518.323	Lipids and lipid-like molecules	Glycerophospholipids	Glycerophosphocholines
	POS00373	0.0121665	1.08287	Scopolin	0.627724	220.184	355.099	Phenylpropanoids and polyketides	Coumarins and derivatives	Coumarin glycosides
	POS00230	0.0104366	1.50052	PE(P-18:1(9Z)/20:4(5Z,8Z,11Z,14Z))	0.781441	598.665	750.541	Lipids and lipid-like molecules	Glycerophospholipids	Glycerophosphoethanolamines
	POS00270	0.0280122	1.02569	PC(20:5(5Z,8Z,11Z,14Z,17Z)/15:0)	0.735365	590.958	766.532	Lipids and lipid-like molecules	Glycerophospholipids	Glycerophosphocholines
	POS00184	0.0230671	2.35909	LysoPC(18:2(9Z,12Z))	0.834644	514.231	520.339	Lipids and lipid-like molecules	Glycerophospholipids	Glycerophosphocholines
	POS00223	0.0283173	1.49211	Austalide K	0.791877	540.604	413.232	Phenylpropanoids and polyketides	Isoflavonoids	Isoflavans
	POS00357	0.0268787	3.05594	PA(18:3(9Z,12Z,15Z)/20:5(5Z,8Z,11Z,14Z,17Z))	0.642453	670.531	717.458	Lipids and lipid-like molecules	Glycerophospholipids	Glycerophosphates
	POS00629	0.00261756	1.1133	PE(14:0/20:2(11Z,14Z))	0.417081	680.146	716.52	Lipids and lipid-like molecules	Glycerophospholipids	Glycerophosphoethanolamines
	POS00009	0.0108356	3.75771	L-Galactose	1	48.762	198.097	Organic oxygen compounds	Organooxygen compounds	Carbohydrates and carbohydrate conjugates
	POS00026	0.0155145	1.24638	D-Glutamine	0.998317	44.9844	147.076	Organic acids and derivatives	Carboxylic acids and derivatives	Amino acids, peptides, and analogues
	POS00664	0.00727288	1.48345	ent-Epicatechin(4alpha-&gt;8)catechin	0.352834	281.337	579.148	--	--	--
	POS00215	0.00757345	4.18875	beta-D-Glucosamine	0.804227	49.2739	180.086	Organic oxygen compounds	Organooxygen compounds	Carbohydrates and carbohydrate conjugates
	POS00611	0.0365627	2.7012	LysoPE(18:2(9Z,12Z)/0:0)	0.440872	515.462	478.292	Lipids and lipid-like molecules	Glycerophospholipids	Glycerophosphoethanolamines
	POS00041	0.00229546	1.63517	Trigonelline	0.994326	49.819	138.055	Alkaloids and derivatives	-	HASH(0x34b1ff8)
	POS00077	0.0131787	2.30726	Caryophyllene alpha-oxide	0.958755	47.6369	221.185	Lipids and lipid-like molecules	Prenol lipids	Sesquiterpenoids
	POS00002	0.0119141	1.3666	epsilon-Viniferin	1	246.555	455.151	Phenylpropanoids and polyketides	2-arylbenzofuran flavonoids	HASH(0x2586d88)
	POS00280	0.00375527	1.20134	Glandulone A	0.730018	341.887	247.132	Lipids and lipid-like molecules	Prenol lipids	Sesquiterpenoids
	POS00029	0.0019721	3.19361	Serotonin	0.997754	209.732	177.102	Organoheterocyclic compounds	Indoles and derivatives	Tryptamines and derivatives
	POS00413	0.00153265	2.55851	1-Isothiocyanato-7-(methylthio)heptane	0.593158	41.8288	204.087	Organosulfur compounds	Isothiocyanates	HASH(0x113e000)
	POS00076	0.000153157	2.55415	D-Aspartic acid	0.959957	41.0975	134.045	Organic acids and derivatives	Carboxylic acids and derivatives	Amino acids, peptides, and analogues
	POS00172	0.0236442	1.03682	LysoPE(0:0/20:4(5Z,8Z,11Z,14Z))	0.84784	550.093	502.291	Lipids and lipid-like molecules	Glycerophospholipids	Glycerophosphoethanolamines
	POS00207	0.0221631	1.84887	9,13-Dihydroxy-4-megastigmen-3-one 9-glucoside	0.81297	272.76	389.216	Lipids and lipid-like molecules	Fatty Acyls	Fatty acyl glycosides
	POS00156	0.00680105	1.44419	2-Furanmethanol	0.8613	50.2013	99.0437	Organoheterocyclic compounds	Heteroaromatic compounds	HASH(0x16d8fe8)
	POS00417	0.0168081	1.76202	Bisnorbiotin	0.591796	71.1262	217.068	Organic acids and derivatives	Carboxylic acids and derivatives	Amino acids, peptides, and analogues
	POS00333	0.0312139	1.48526	PC(22:2(13Z,16Z)/16:1(9Z))	0.665725	780.466	812.604	Lipids and lipid-like molecules	Glycerophospholipids	Glycerophosphocholines
	POS00017	0.00517224	1.19284	Quinone	0.999797	50.3509	109.028	Organic oxygen compounds	Organooxygen compounds	Carbonyl compounds
	POS00416	0.0047418	1.2831	2,2,6,7-Tetramethylbicyclo[4.3.0]nona-1(9),4-diene-7,8-diol	0.591884	308.494	209.154	Organic oxygen compounds	Organooxygen compounds	Alcohols and polyols
	POS00086	0.000240233	2.8606	Phytosphingosine	0.946901	533.446	318.299	Organic nitrogen compounds	Organonitrogen compounds	Amines
	POS00178	9.73e-05	3.50389	L-cis-4-(Hydroxymethyl)-2-pyrrolidinecarboxylic acid	0.842523	47.2611	146.081	Organic acids and derivatives	Carboxylic acids and derivatives	Amino acids, peptides, and analogues
	POS00481	0.00744501	5.81123	Methyl 2-furoate	0.535441	52.1675	127.039	Organoheterocyclic compounds	Furans	Furoic acid and derivatives
	POS00244	0.000489731	1.55275	cis-Acetylacrylate	0.770969	322.568	115.039	Organic acids and derivatives	Keto acids and derivatives	Short-chain keto acids and derivatives
	POS00191	0.00739738	8.6835	D-Maltose	0.825787	52.0686	343.122	Organic oxygen compounds	Organooxygen compounds	Carbohydrates and carbohydrate conjugates
	POS00239	0.00279998	1.53273	LysoPE(18:3(6Z,9Z,12Z)/0:0)	0.77363	535.274	476.273	Lipids and lipid-like molecules	Glycerophospholipids	Glycerophosphoethanolamines
	POS00656	0.00427333	2.7106	1-Kestose	0.37641	75.5688	527.158	Organic oxygen compounds	Organooxygen compounds	Carbohydrates and carbohydrate conjugates
	POS00007	0.021463	2.13937	Sarcosine	1	45.2621	90.0548	Organic acids and derivatives	Carboxylic acids and derivatives	Amino acids, peptides, and analogues
	POS00036	0.0277924	1.37572	L-Serine	0.995884	43.5101	106.05	Organic acids and derivatives	Carboxylic acids and derivatives	Amino acids, peptides, and analogues
	POS00040	0.0427985	3.23301	L-allo-isoleucine	0.995088	88.1403	132.102	Organic acids and derivatives	Carboxylic acids and derivatives	Amino acids, peptides, and analogues
	POS00139	0.0135627	3.99524	PC(16:0/16:0)	0.877957	640.284	734.568	Lipids and lipid-like molecules	Glycerophospholipids	Glycerophosphocholines
	POS00604	0.0409928	1.01182	LysoPA(18:2(9Z,12Z)/0:0)	0.450336	491.512	435.25	Lipids and lipid-like molecules	Glycerophospholipids	Glycerophosphates
	POS00389	0.000346794	1.87479	Abscisic acid	0.611517	322.451	259.08	Lipids and lipid-like molecules	Prenol lipids	Sesquiterpenoids
	POS00494	0.00172786	2.43146	alpha-D-Glucopyranosyl-(1-&gt;6)-alpha-D-glucopyranosyl-(1-&gt;2)-D-glucose	0.52593	51.1105	505.174	--	--	--
	POS00602	0.00254615	1.13461	Furanone A	0.450981	74.3089	85.0282	Organoheterocyclic compounds	Dihydrofurans	Furanones
	POS00464	0.00490489	1.72485	Biotin sulfone	0.54516	51.1798	277.091	Organoheterocyclic compounds	Thienoimidazolidines	HASH(0x364b998)
	POS00188	0.000535979	2.75881	4-(2-Aminophenyl)-2,4-dioxobutanoic acid	0.830013	131.463	208.06	Organic oxygen compounds	Organooxygen compounds	Carbonyl compounds
	POS00135	0.0015432	1.29116	1-Methyl-L-Histidine	0.885571	59.209	170.092	Organic acids and derivatives	Carboxylic acids and derivatives	Amino acids, peptides, and analogues
	POS00444	0.00374046	2.53344	D-Galactosamine	0.562997	61.298	180.086	--	--	--
	POS00644	0.000201638	2.53349	PI(20:4(5Z,8Z,11Z,14Z)/16:0)	0.39136	635.394	859.533	Lipids and lipid-like molecules	Glycerophospholipids	Glycerophosphoinositols
	POS00267	0.0293121	1.14824	DHAP(18:0)	0.739156	518.182	437.266	Organic oxygen compounds	Organooxygen compounds	Carbonyl compounds
	POS00221	0.00204076	1.17299	3-Hydroxyadipic acid 3,6-lactone	0.794557	74.6099	145.049	Organoheterocyclic compounds	Lactones	Gamma butyrolactones
	POS00088	0.000103813	1.28478	Kynurenic acid	0.94491	146.528	190.049	Organoheterocyclic compounds	Quinolines and derivatives	Quinoline carboxylic acids
	POS00085	6.56e-05	3.21789	Betaine	0.947939	47.3627	118.086	Organic acids and derivatives	Carboxylic acids and derivatives	Amino acids, peptides, and analogues
	POS00068	0.00360378	2.88016	4-Hydroxy-2-butenoic acid gamma-lactone	0.969951	61.1208	85.0282	Organoheterocyclic compounds	Dihydrofurans	Furanones
	POS00235	0.00171537	1.89805	Kojibiose	0.775761	75.5688	325.112	Lipids and lipid-like molecules	Fatty Acyls	Fatty acyl glycosides
	POS00339	0.00397923	1.46803	(S)-10-Hydroxycamptothecin	0.65557	170.524	365.104	--	--	--
	POS00079	7.75e-05	2.45098	N-Malonyltryptophan	0.956071	249.203	291.097	Organic acids and derivatives	Carboxylic acids and derivatives	Amino acids, peptides, and analogues
	POS00463	0.00143336	1.32216	Alpha-Lactose	0.545692	75.8119	343.123	Organic oxygen compounds	Organooxygen compounds	Carbohydrates and carbohydrate conjugates
	POS00249	0.00286536	2.06609	3-Hydroxymethylglutaric acid	0.763657	59.8046	163.06	Lipids and lipid-like molecules	Fatty Acyls	Fatty acids and conjugates
	POS00619	3.42e-05	1.54653	3,4-Dihydro-6-methoxy-3,7-dimethyl-1H-2-benzopyran-8-ol	0.434798	245.367	209.116	Organoheterocyclic compounds	Benzopyrans	2-benzopyrans
	POS00467	3.04e-06	4.93958	LysoPC(18:0)	0.541315	596.562	524.369	Lipids and lipid-like molecules	Glycerophospholipids	Glycerophosphocholines
	POS00195	0.000166957	12.0974	1-palmitoylglycerophosphocholine	0.822181	537.918	496.338	Lipids and lipid-like molecules	Glycerophospholipids	Glycerophosphocholines
	POS00616	5.48e-05	1.22432	Hydroxybupropion	0.438391	226.089	256.115	Organic oxygen compounds	Organooxygen compounds	Carbonyl compounds
	POS00398	9.99e-05	1.85361	LysoPC(17:0)	0.605433	566.971	510.355	Lipids and lipid-like molecules	Glycerophospholipids	Glycerophosphocholines
	POS00486	0.000205007	1.31384	LysoPI(18:0/0:0)	0.53029	523.749	601.334	Lipids and lipid-like molecules	Glycerophospholipids	Glycerophosphoinositols
	POS00489	0.00101386	1.08128	LysoPC(15:0)	0.528193	510.707	482.324	Lipids and lipid-like molecules	Glycerophospholipids	Glycerophosphocholines
	POS00364	1.1e-05	1.65632	4-O-Caffeoylshikimic acid	0.635427	201.725	337.088	Phenylpropanoids and polyketides	Cinnamic acids and derivatives	Hydroxycinnamic acids and derivatives
	POS00375	1.8e-06	2.07866	LysoPE(0:0/18:0)	0.625975	592.876	482.324	Lipids and lipid-like molecules	Glycerophospholipids	Glycerophosphoethanolamines
	POS00100	0.000107664	1.45858	L-Asparagine	0.929281	44.0016	133.06	Organic acids and derivatives	Carboxylic acids and derivatives	Amino acids, peptides, and analogues
	POS00211	1.45e-05	1.02997	(2'E,4'Z,8E)-Colneleic acid	0.809671	388.458	295.226	--	--	--
	POS00133	0.0120691	2.82347	PI(16:1(9Z)/18:1(11Z))	0.889901	642.387	835.53	Lipids and lipid-like molecules	Glycerophospholipids	Glycerophosphoinositols
	POS00176	8.65e-06	1.04084	N-Phenylacetylaspartic acid	0.84439	229.639	252.086	Organic acids and derivatives	Carboxylic acids and derivatives	Amino acids, peptides, and analogues
	POS00354	0.00693436	1.36513	L-Targinine	0.64529	57.8989	189.134	Organic acids and derivatives	Carboxylic acids and derivatives	Amino acids, peptides, and analogues
	POS00018	0.000113937	4.77517	D-Proline	0.999733	49.7726	116.07	Organic acids and derivatives	Carboxylic acids and derivatives	Amino acids, peptides, and analogues
	POS00483	6.96e-05	1.6779	Prostaglandin I2	0.533335	388.458	353.23	Lipids and lipid-like molecules	Fatty Acyls	Eicosanoids
	POS00069	8.38e-05	2.07266	4-Deoxyerythronic acid	0.968168	45.9591	87.0439	Organic oxygen compounds	Organooxygen compounds	Carbohydrates and carbohydrate conjugates
	POS00053	3.26e-05	2.07969	Pyrrolidine	0.983806	53.1253	72.0806	Organoheterocyclic compounds	Pyrrolidines	HASH(0x282efc0)
	POS00433	0.000191443	2.8945	1-Palmitoylglycerophosphoinositol	0.575514	481.647	573.303	Lipids and lipid-like molecules	Glycerophospholipids	Glycerophosphoinositols
	POS00008	1.46e-06	3.39915	Dihydromelilotoside	1	252.412	329.121	Organic oxygen compounds	Organooxygen compounds	Carbohydrates and carbohydrate conjugates
	POS00080	0.000242053	2.79762	4-Aminobutyric acid	0.95596	44.0362	104.07	Organic acids and derivatives	Carboxylic acids and derivatives	Amino acids, peptides, and analogues
	POS00583	0.000148465	2.34771	CPA(16:0/0:0)	0.466378	509.759	393.24	Lipids and lipid-like molecules	Glycerophospholipids	Glycerophosphates
	POS00487	6.83e-06	1.31261	Costunolide	0.529974	548.506	233.153	Lipids and lipid-like molecules	Prenol lipids	Terpene lactones
	POS00125	3.18e-05	6.96572	D-Citrulline	0.900413	46.8189	176.102	Organic acids and derivatives	Carboxylic acids and derivatives	Amino acids, peptides, and analogues
	POS00015	4.14e-05	6.17698	L-Phenylalanine	0.999847	194.203	166.086	Organic acids and derivatives	Carboxylic acids and derivatives	Amino acids, peptides, and analogues
	POS00052	6.7e-05	1.19043	LysoPA(16:0/0:0)	0.984557	509.733	433.232	Lipids and lipid-like molecules	Glycerophospholipids	Glycerophosphates
	POS00039	2.11e-05	3.59391	DL-Tyrosine	0.995138	85.9732	182.081	--	--	--
	POS00060	0.00117789	1.40776	Thiamine	0.977021	782.537	265.111	Organoheterocyclic compounds	Diazines	Pyrimidines and pyrimidine derivatives
	POS00222	3.09e-05	4.71054	3-Indoleacrylic acid	0.793024	227.583	188.07	Organoheterocyclic compounds	Indoles and derivatives	Indoles
	POS00427	0.000147447	1.97261	(-)-Catechin	0.580704	182.387	291.084	--	--	--
	POS00047	5.74e-06	3.86954	L-Tryptophan	0.989551	227.583	205.096	Organoheterocyclic compounds	Indoles and derivatives	Indolyl carboxylic acids and derivatives
	POS00061	0.0025278	1.16898	Stachyose	0.975801	72.4706	689.21	Organic oxygen compounds	Organooxygen compounds	Carbohydrates and carbohydrate conjugates
	POS00432	3.67e-05	1.71622	2-(4-Methyl-5-thiazolyl)ethyl octanoate	0.57571	182.561	270.155	Organoheterocyclic compounds	Azoles	Thiazoles
	POS00174	7.63e-07	1.27864	Cis-zeatin-O-glucoside	0.845045	204.934	382.17	Lipids and lipid-like molecules	Fatty Acyls	Fatty acyl glycosides
	POS00168	0.000160802	2.77618	Enrofloxacin	0.852018	451.006	360.18	Organoheterocyclic compounds	Quinolines and derivatives	Quinoline carboxylic acids
	POS00283	1.07e-05	3.00037	L-Methionine	0.72734	75.8119	150.058	Organic acids and derivatives	Carboxylic acids and derivatives	Amino acids, peptides, and analogues
	POS00162	5.8e-06	1.09689	4'-O-Methylcatechin	0.856982	274.435	305.102	Phenylpropanoids and polyketides	Flavonoids	Flavans
	POS00550	0.000380533	1.7103	Esculentic acid (Diplazium)	0.489897	462.868	511.339	Lipids and lipid-like molecules	Prenol lipids	Triterpenoids
	POS00129	4.7e-06	1.13152	Catechin 5-glucoside	0.893063	240.273	453.138	Phenylpropanoids and polyketides	Flavonoids	Flavonoid glycosides
	POS00225	4.64e-05	5.17771	Anomurine	0.786739	478.258	344.185	Organoheterocyclic compounds	Isoquinolines and derivatives	Benzylisoquinolines
	POS00190	1.33e-05	1.75463	6'-Methoxypolygoacetophenoside	0.826034	190.748	361.11	Phenylpropanoids and polyketides	Cinnamic acids and derivatives	Hydroxycinnamic acids and derivatives
	POS00220	2.71e-06	1.38112	Gentiobiosyl 2-methyl-6-oxo-2E,4E-heptadienoate	0.796737	235.454	479.173	Organic oxygen compounds	Organooxygen compounds	Carbohydrates and carbohydrate conjugates
	POS00030	2.44e-05	5.14774	Glycerophosphocholine	0.997561	43.8919	258.11	Lipids and lipid-like molecules	Glycerophospholipids	Glycerophosphocholines
	POS00478	2.52e-06	1.33271	Secodemethylclausenamide	0.536325	79.6539	286.149	Benzenoids	Benzene and substituted derivatives	HASH(0x1661880)
	POS00643	7.26e-05	1.75016	3-trans-p-Coumaroylrotundic acid	0.392628	533.486	635.396	Lipids and lipid-like molecules	Prenol lipids	Triterpenoids
	POS00303	0.000142213	1.33394	Dihydrodeoxy-8-epiaustdiol	0.699146	502.098	223.096	Organoheterocyclic compounds	Azaphilones	HASH(0x28040b0)
	POS00317	1.76e-05	1.10789	NG,NG-dimethyl-L-arginine (ADMA)	0.685735	73.3578	203.15	--	--	--
	POS00455	9.22e-06	1.11818	Elatoside G	0.552735	539.163	665.402	Lipids and lipid-like molecules	Prenol lipids	Triterpenoids
	POS00527	1e-06	1.70563	dehydronifedipine	0.503705	214.559	345.115	Organoheterocyclic compounds	Pyridines and derivatives	Phenylpyridines
	POS00627	3.29e-05	3.83346	Isocorydine	0.42269	477.452	342.169	--	--	--
S1 VS S2	NEG00235	0.000281053	3.02368	L-Ornithine	0.517457	46.87	131.083	Organic acids and derivatives	Carboxylic acids and derivatives	Amino acids, peptides, and analogues
	NEG00115	0.000848655	1.16831	Xanthosine	0.869773	198.124	283.068	Nucleosides, nucleotides, and analogues	Purine nucleosides	HASH(0x51d4cb8)
	NEG00022	0.000913565	6.15549	Dihydromyricetin	0.997603	285.805	319.046	Phenylpropanoids and polyketides	Stilbenes	HASH(0x27dd8d0)
	NEG00157	0.000540092	1.0485	2-Isopropylmalic acid	0.742102	175.606	175.061	Lipids and lipid-like molecules	Fatty Acyls	Fatty acids and conjugates
	NEG00186	0.0058769	2.04532	2-Ketoglutaric acid	0.653933	50.0166	145.014	Organic acids and derivatives	Keto acids and derivatives	Gamma-keto acids and derivatives
	NEG00017	0.000307641	5.32647	L-Citrulline	0.999654	47.2522	174.088	Organic acids and derivatives	Carboxylic acids and derivatives	Amino acids, peptides, and analogues
	NEG00053	9.26e-05	1.03489	Urocanic acid	0.982088	90.2696	137.035	Organoheterocyclic compounds	Azoles	Imidazoles
	NEG00266	0.00121409	2.34355	Xanthylic acid	0.349444	44.1328	363.033	Nucleosides, nucleotides, and analogues	Purine nucleotides	Purine ribonucleotides
	NEG00133	0.0231386	3.399	7-Methylxanthine	0.827855	44.3448	165.04	Organoheterocyclic compounds	Imidazopyrimidines	Purines and purine derivatives
	NEG00218	0.00340487	1.156	Tricetin	0.573906	285.37	301.034	Phenylpropanoids and polyketides	Flavonoids	Flavones
	NEG00006	0.00101232	1.47553	Hydrogen phosphate	1	56.5739	96.9694	Homogeneous non-metal compounds	Non-metal oxoanionic compounds	Non-metal phosphates
	NEG00206	0.000850534	3.41858	Pyruvic acid	0.589234	48.3323	87.0087	Organic acids and derivatives	Keto acids and derivatives	Alpha-keto acids and derivatives
	NEG00203	0.00499933	1.79023	alpha-Ketocaproic acid	0.598117	205.135	129.056	Organic acids and derivatives	Keto acids and derivatives	Medium-chain keto acids and derivatives
	NEG00030	0.000294393	1.3545	Adenine	0.995281	191.869	134.047	Organoheterocyclic compounds	Imidazopyrimidines	Purines and purine derivatives
	NEG00060	0.00103194	3.18337	16-Hydroxy hexadecanoic acid	0.977639	545.172	271.227	--	--	--
	NEG00258	0.00248229	2.91476	D-Xylose	0.430658	47.2522	149.045	Organic oxygen compounds	Organooxygen compounds	Carbohydrates and carbohydrate conjugates
	NEG00168	0.00126324	1.24713	Trehalose-6-phosphate	0.706835	42.8517	421.074	Organic oxygen compounds	Organooxygen compounds	Carbohydrates and carbohydrate conjugates
	NEG00031	0.0151	1.14336	Uridine 5'-diphosphate (UDP)	0.995183	41.3806	402.994	--	--	--
	NEG00191	0.0067305	1.31959	1,6-Digalloyl-beta-D-glucopyranose	0.636388	244.791	483.077	Phenylpropanoids and polyketides	Tannins	HASH(0x27a6e80)
	NEG00119	0.00156108	9.3979	D(+)-Glucose	0.861156	47.2522	179.056	Organic oxygen compounds	Organooxygen compounds	Carbohydrates and carbohydrate conjugates
	NEG00087	0.00900616	8.11231	Quinic acid	0.941161	44.1676	191.056	Organoheterocyclic compounds	Quinolines and derivatives	HASH(0x1d9ed60)
	NEG00202	0.00350962	3.4524	2-Hydroxyadipic acid	0.603799	47.7335	161.045	Lipids and lipid-like molecules	Fatty Acyls	Fatty acids and conjugates
	NEG00175	0.00561161	2.9496	(-)-Epicatechingallate	0.682423	299.141	441.083	--	--	--
	NEG00057	0.00285586	6.38221	Glyceraldehyde	0.98003	48.2644	89.0242	Organic oxygen compounds	Organooxygen compounds	Carbohydrates and carbohydrate conjugates
	NEG00205	0.00424597	2.22856	D-Gluconic acid	0.5923	42.7501	195.051	Organic acids and derivatives	Hydroxy acids and derivatives	Medium-chain hydroxy acids and derivatives
	NEG00088	0.0497278	1.67366	D-Serine	0.940444	44.8212	104.035	Organic acids and derivatives	Carboxylic acids and derivatives	Amino acids, peptides, and analogues
	NEG00117	0.00347319	1.0087	D-Glucaric acid	0.867243	39.9766	209.03	Organic oxygen compounds	Organooxygen compounds	Carbohydrates and carbohydrate conjugates
	NEG00265	0.00281505	2.8695	L-Erythrulose	0.385738	47.7604	119.035	Organic oxygen compounds	Organooxygen compounds	Carbohydrates and carbohydrate conjugates
	NEG00045	0.0120942	1.05231	Adenosine 5'-diphosphate	0.985867	74.133	426.022	Nucleosides, nucleotides, and analogues	Purine nucleotides	Purine ribonucleotides
	NEG00229	0.00373381	1.30721	Eriodictyol	0.535547	261.829	333.061	Phenylpropanoids and polyketides	Flavonoids	Flavans
	NEG00012	0.0260896	5.20709	cis,cis-Muconic acid	1	803.324	141.017	Lipids and lipid-like molecules	Fatty Acyls	Fatty acids and conjugates
	NEG00132	0.0281532	1.22682	O-Phospho-L-Serine	0.829252	43.8707	184.001	Organic acids and derivatives	Carboxylic acids and derivatives	Amino acids, peptides, and analogues
	NEG00014	0.0113767	4.26096	Succinic acid	0.999788	57.2547	117.019	Organic acids and derivatives	Carboxylic acids and derivatives	Dicarboxylic acids and derivatives
	NEG00015	0.0347427	3.61831	D-Glutamic acid	0.999787	42.3524	146.046	Organic acids and derivatives	Carboxylic acids and derivatives	Amino acids, peptides, and analogues
	NEG00165	0.00612655	2.08264	Pseudouridine	0.715512	88.5639	243.062	Nucleosides, nucleotides, and analogues	Nucleoside and nucleotide analogues	HASH(0x3357618)
	NEG00013	0.00583232	3.25987	Maleic acid	0.99988	42.8999	115.004	Organic acids and derivatives	Carboxylic acids and derivatives	Dicarboxylic acids and derivatives
	NEG00040	0.0446887	1.01957	Glutathione Disulfide	0.987979	47.0994	611.144	Organic acids and derivatives	Carboxylic acids and derivatives	Amino acids, peptides, and analogues
	NEG00089	0.028589	1.17104	DL-Tryptophan	0.940237	227.413	203.082	Organoheterocyclic compounds	Indoles and derivatives	Indolyl carboxylic acids and derivatives
	NEG00029	0.0304985	1.32504	D-Pantothenic acid	0.995362	197.466	218.103	Organic acids and derivatives	Carboxylic acids and derivatives	Amino acids, peptides, and analogues
	NEG00182	0.0144251	1.47138	Citraconic acid	0.659327	52.2917	129.019	Lipids and lipid-like molecules	Fatty Acyls	Fatty acids and conjugates
	NEG00021	0.0158227	1.70655	Chenodeoxycholic acid	0.997605	638.577	391.288	Lipids and lipid-like molecules	Steroids and steroid derivatives	Bile acids, alcohols and derivatives
	NEG00124	0.0252296	1.10833	D-Lactic acid	0.843982	785.578	89.0244	Organic acids and derivatives	Hydroxy acids and derivatives	Alpha hydroxy acids and derivatives
	NEG00161	0.00856891	1.8741	Gingerol	0.726821	442.397	293.176	Benzenoids	Phenols	Methoxyphenols
	NEG00216	0.0190635	1.51242	Ethyl tetradecanoate	0.57792	782.173	255.233	Lipids and lipid-like molecules	Fatty Acyls	Fatty acid esters
	NEG00042	0.0358895	1.69195	D-Sorbitol	0.986999	46.0943	181.071	Organic oxygen compounds	Organooxygen compounds	Carbohydrates and carbohydrate conjugates
	NEG00212	0.0276087	1.61812	Maltotetraose	0.586882	49.2887	665.215	Organic oxygen compounds	Organooxygen compounds	Carbohydrates and carbohydrate conjugates
S1 VS S3	NEG00266	0.00118678	1.45154	Xanthylic acid	0.349444	44.1328	363.033	Nucleosides, nucleotides, and analogues	Purine nucleotides	Purine ribonucleotides
	NEG00106	3.12e-06	2.38536	Ursolic acid	0.891401	646.664	455.351	Lipids and lipid-like molecules	Prenol lipids	Triterpenoids
	NEG00146	5.7e-05	1.40749	Cristacarpin	0.774768	483.613	353.139	Lipids and lipid-like molecules	Fatty Acyls	Fatty acid esters
	NEG00080	1.3e-05	2.9577	Maslinic acid	0.959756	599.337	471.348	Lipids and lipid-like molecules	Prenol lipids	Triterpenoids
	NEG00212	8.76e-05	2.80153	Maltotetraose	0.586882	49.2887	665.215	Organic oxygen compounds	Organooxygen compounds	Carbohydrates and carbohydrate conjugates
	NEG00164	0.00032706	1.35559	Maltitol	0.720448	271.372	343.122	Lipids and lipid-like molecules	Fatty Acyls	Fatty acyl glycosides
	NEG00084	1.95e-06	1.13442	Enoxolone	0.945578	617.354	469.331	Lipids and lipid-like molecules	Prenol lipids	Triterpenoids
	NEG00051	5.54e-05	3.06674	DL-Phenylalanine	0.983382	195.349	164.071	Organic acids and derivatives	Carboxylic acids and derivatives	Amino acids, peptides, and analogues
	NEG00075	8.61e-05	2.49901	L-Tyrosine	0.963831	88.2964	180.066	Organic acids and derivatives	Carboxylic acids and derivatives	Amino acids, peptides, and analogues
	NEG00170	2.86e-05	1.03521	Dopamine	0.698341	120.608	299.077	Benzenoids	Phenols	Benzenediols
	NEG00055	0.00014045	1.9713	Dimethylglycine	0.980989	46.2591	102.056	Organic acids and derivatives	Carboxylic acids and derivatives	Amino acids, peptides, and analogues
	NEG00173	0.000184535	10.3654	Hexamethylquercetagetin	0.687495	62.1345	401.129	Phenylpropanoids and polyketides	Flavonoids	O-methylated flavonoids
	NEG00065	1.04e-05	3.55179	(10E,12Z)-9-HODE	0.973137	537.115	295.227	--	--	--
	NEG00059	0.000173085	1.39776	Raffinose	0.977929	77.3829	503.161	Organic oxygen compounds	Organooxygen compounds	Carbohydrates and carbohydrate conjugates
	NEG00089	7.26e-06	2.537	DL-Tryptophan	0.940237	227.413	203.082	Organoheterocyclic compounds	Indoles and derivatives	Indolyl carboxylic acids and derivatives
	NEG00094	0.0110133	1.40448	LysoPA(18:1(9Z)/0:0)	0.924071	519.714	435.251	Lipids and lipid-like molecules	Glycerophospholipids	Glycerophosphates
	NEG00023	0.000847105	12.1076	Sucrose	0.997459	62.5307	341.108	Organic oxygen compounds	Organooxygen compounds	Carbohydrates and carbohydrate conjugates
	NEG00056	1.27e-05	1.85446	L-Valine	0.980388	52.7726	116.072	Organic acids and derivatives	Carboxylic acids and derivatives	Amino acids, peptides, and analogues
	NEG00101	1.99e-06	1.15858	Carboxytolbutamide	0.902477	103.126	299.077	Benzenoids	Benzene and substituted derivatives	Benzenesulfonamides
	NEG00029	0.000370605	2.74599	D-Pantothenic acid	0.995362	197.466	218.103	Organic acids and derivatives	Carboxylic acids and derivatives	Amino acids, peptides, and analogues
	NEG00090	0.000615783	18.3587	10E,12Z-Octadecadienoic acid	0.934363	648.129	279.232	--	--	--
	NEG00260	0.000288487	2.96169	15-Methylpalmitate	0.423419	694.746	269.248	Lipids and lipid-like molecules	Fatty Acyls	Fatty acids and conjugates
	NEG00142	0.00315142	1.18169	PI(16:0/16:0)	0.79119	649.652	809.519	Lipids and lipid-like molecules	Glycerophospholipids	Glycerophosphoinositols
	NEG00110	0.000453972	1.45461	Ellagic acid	0.88346	343.63	300.999	Phenylpropanoids and polyketides	Tannins	Hydrolyzable tannins
	NEG00213	0.00014789	1.15699	L-Proline	0.586853	50.5799	114.056	Organic acids and derivatives	Carboxylic acids and derivatives	Amino acids, peptides, and analogues
	NEG00042	0.000271399	1.01886	D-Sorbitol	0.986999	46.0943	181.071	Organic oxygen compounds	Organooxygen compounds	Carbohydrates and carbohydrate conjugates
	NEG00043	0.00574242	1.7318	LysoPE(18:1(9Z)/0:0)	0.9867	545.671	478.293	Lipids and lipid-like molecules	Glycerophospholipids	Glycerophosphoethanolamines
	NEG00028	0.0413376	1.49907	Trehalose	0.995668	53.1833	387.114	Organic oxygen compounds	Organooxygen compounds	Carbohydrates and carbohydrate conjugates
	NEG00238	0.0060852	4.99584	Alpha-Linolenic acid	0.912296	621.094	277.217	Lipids and lipid-like molecules	Fatty Acyls	Lineolic acids and derivatives
	NEG00128	0.00330673	1.27594	Isobutyrylglycine	0.8342	48.6955	144.066	Organic acids and derivatives	Carboxylic acids and derivatives	Amino acids, peptides, and analogues
	NEG00112	0.00418193	1.73372	beta-Alanine	0.881108	45.3008	88.0403	Organic acids and derivatives	Carboxylic acids and derivatives	Amino acids, peptides, and analogues
	NEG00093	0.00834101	1.32319	L-Threonine	0.92924	46.2591	118.051	Organic acids and derivatives	Carboxylic acids and derivatives	Amino acids, peptides, and analogues
	NEG00235	0.0146696	1.29405	L-Ornithine	0.517457	46.87	131.083	Organic acids and derivatives	Carboxylic acids and derivatives	Amino acids, peptides, and analogues
	NEG00016	0.0259294	1.17684	Phlorizin	0.999672	327.736	435.128	Phenylpropanoids and polyketides	Flavonoids	Flavonoid glycosides
	NEG00017	0.0474604	1.93971	L-Citrulline	0.999654	47.2522	174.088	Organic acids and derivatives	Carboxylic acids and derivatives	Amino acids, peptides, and analogues
	NEG00133	0.0431139	1.42078	7-Methylxanthine	0.827855	44.3448	165.04	Organoheterocyclic compounds	Imidazopyrimidines	Purines and purine derivatives
	NEG00067	0.00773391	3.70652	Procyanidin B2	0.971243	252.362	577.135	Phenylpropanoids and polyketides	Flavonoids	Biflavonoids and polyflavonoids
	NEG00013	0.00471814	2.02645	Maleic acid	0.99988	42.8999	115.004	Organic acids and derivatives	Carboxylic acids and derivatives	Dicarboxylic acids and derivatives
	NEG00021	0.00712454	1.29214	Chenodeoxycholic acid	0.997605	638.577	391.288	Lipids and lipid-like molecules	Steroids and steroid derivatives	Bile acids, alcohols and derivatives
	NEG00015	0.00109459	2.67589	D-Glutamic acid	0.999787	42.3524	146.046	Organic acids and derivatives	Carboxylic acids and derivatives	Amino acids, peptides, and analogues
	NEG00058	0.0041473	3.44255	(-)-Epigallocatechin	0.978721	226.562	305.066	--	--	--
	NEG00245	0.00452994	1.21468	Catechin	0.5	274.117	289.071	Phenylpropanoids and polyketides	Flavonoids	Flavans
	NEG00205	0.00454142	1.46749	D-Gluconic acid	0.5923	42.7501	195.051	Organic acids and derivatives	Hydroxy acids and derivatives	Medium-chain hydroxy acids and derivatives
	NEG00119	0.00160727	6.06663	D(+)-Glucose	0.861156	47.2522	179.056	Organic oxygen compounds	Organooxygen compounds	Carbohydrates and carbohydrate conjugates
	NEG00182	0.00287819	1.23717	Citraconic acid	0.659327	52.2917	129.019	Lipids and lipid-like molecules	Fatty Acyls	Fatty acids and conjugates
	NEG00201	4.13e-05	1.15919	Dehydroascorbic acid	0.604764	52.7639	173.009	Organoheterocyclic compounds	Lactones	Gamma butyrolactones
	NEG00248	0.00193391	1.10697	Propionic acid	0.5	58.1197	73.0294	Organic acids and derivatives	Carboxylic acids and derivatives	Carboxylic acids
	NEG00202	0.00225882	2.34445	2-Hydroxyadipic acid	0.603799	47.7335	161.045	Lipids and lipid-like molecules	Fatty Acyls	Fatty acids and conjugates
	NEG00265	0.00114787	2.09105	L-Erythrulose	0.385738	47.7604	119.035	Organic oxygen compounds	Organooxygen compounds	Carbohydrates and carbohydrate conjugates
	NEG00057	0.00111304	4.62317	Glyceraldehyde	0.98003	48.2644	89.0242	Organic oxygen compounds	Organooxygen compounds	Carbohydrates and carbohydrate conjugates
	NEG00175	0.00253803	2.14782	(-)-Epicatechingallate	0.682423	299.141	441.083	--	--	--
	NEG00049	0.000115607	2.4834	D-Glucose-6-phosphate	0.984558	40.9848	259.022	--	--	--
	NEG00014	0.000508843	3.56686	Succinic acid	0.999788	57.2547	117.019	Organic acids and derivatives	Carboxylic acids and derivatives	Dicarboxylic acids and derivatives
	NEG00206	0.00077767	2.3164	Pyruvic acid	0.589234	48.3323	87.0087	Organic acids and derivatives	Keto acids and derivatives	Alpha-keto acids and derivatives
	NEG00203	0.00477618	1.23794	alpha-Ketocaproic acid	0.598117	205.135	129.056	Organic acids and derivatives	Keto acids and derivatives	Medium-chain keto acids and derivatives
	NEG00165	0.000214674	1.81491	Pseudouridine	0.715512	88.5639	243.062	Nucleosides, nucleotides, and analogues	Nucleoside and nucleotide analogues	HASH(0x3357618)
	NEG00069	0.0227145	2.59911	Uridine	0.969033	112.755	243.062	Nucleosides, nucleotides, and analogues	Pyrimidine nucleosides	HASH(0x230e078)
	NEG00161	0.0308161	2.04675	Gingerol	0.726821	442.397	293.176	Benzenoids	Phenols	Methoxyphenols
	NEG00037	0.000948068	1.27461	2',4',6'-Trihydroxyacetophenone	0.990483	329.602	167.035	Organic oxygen compounds	Organooxygen compounds	Carbonyl compounds
	NEG00217	0.000549046	1.3403	Succinic anhydride	0.575608	55.292	99.0086	Organic acids and derivatives	Carboxylic acids and derivatives	Dicarboxylic acids and derivatives
	NEG00263	0.000123533	1.81981	3,4-Di-O-caffeoylquinic acid	0.404452	54.1887	515.126	Organic oxygen compounds	Organooxygen compounds	Alcohols and polyols
	NEG00076	0.000783002	1.63894	Taxifolin	0.963511	316.643	303.051	Phenylpropanoids and polyketides	Flavonoids	Flavans
	NEG00038	0.00073882	2.86373	UDP-D-glucose	0.989794	41.3806	565.048	Nucleosides, nucleotides, and analogues	Pyrimidine nucleotides	Pyrimidine nucleotide sugars
	NEG00063	0.00033695	1.04195	Phenyllactic acid	0.975079	242.726	165.056	Phenylpropanoids and polyketides	Phenylpropanoic acids	HASH(0x22917a8)
	NEG00186	0.00369791	1.48336	2-Ketoglutaric acid	0.653933	50.0166	145.014	Organic acids and derivatives	Keto acids and derivatives	Gamma-keto acids and derivatives
	NEG00022	0.000542978	4.30682	Dihydromyricetin	0.997603	285.805	319.046	Phenylpropanoids and polyketides	Stilbenes	HASH(0x27dd8d0)
	NEG00008	0.0177463	2.25524	Oleamide	1	652.588	280.264	Lipids and lipid-like molecules	Fatty Acyls	Fatty amides
	NEG00087	0.00037869	7.0849	Quinic acid	0.941161	44.1676	191.056	Organoheterocyclic compounds	Quinolines and derivatives	HASH(0x1d9ed60)
S2 VS S3	NEG00106	3.16e-06	2.5318	Ursolic acid	0.891401	646.664	455.351	Lipids and lipid-like molecules	Prenol lipids	Triterpenoids
	NEG00146	5.79e-05	1.49476	Cristacarpin	0.774768	483.613	353.139	Lipids and lipid-like molecules	Fatty Acyls	Fatty acid esters
	NEG00080	1.34e-05	3.1346	Maslinic acid	0.959756	599.337	471.348	Lipids and lipid-like molecules	Prenol lipids	Triterpenoids
	NEG00134	3.81e-05	1.04664	Aldosterone	0.826182	430.801	359.186	Lipids and lipid-like molecules	Steroids and steroid derivatives	Hydroxysteroids
	NEG00235	6.88e-05	2.60921	L-Ornithine	0.517457	46.87	131.083	Organic acids and derivatives	Carboxylic acids and derivatives	Amino acids, peptides, and analogues
	NEG00084	1.97e-06	1.21044	Enoxolone	0.945578	617.354	469.331	Lipids and lipid-like molecules	Prenol lipids	Triterpenoids
	NEG00051	6.9e-05	3.33184	DL-Phenylalanine	0.983382	195.349	164.071	Organic acids and derivatives	Carboxylic acids and derivatives	Amino acids, peptides, and analogues
	NEG00075	0.000107932	2.74415	L-Tyrosine	0.963831	88.2964	180.066	Organic acids and derivatives	Carboxylic acids and derivatives	Amino acids, peptides, and analogues
	NEG00017	0.000190173	4.44556	L-Citrulline	0.999654	47.2522	174.088	Organic acids and derivatives	Carboxylic acids and derivatives	Amino acids, peptides, and analogues
	NEG00056	1.43e-05	2.10712	L-Valine	0.980388	52.7726	116.072	Organic acids and derivatives	Carboxylic acids and derivatives	Amino acids, peptides, and analogues
	NEG00089	8.93e-06	2.8435	DL-Tryptophan	0.940237	227.413	203.082	Organoheterocyclic compounds	Indoles and derivatives	Indolyl carboxylic acids and derivatives
	NEG00066	0.00274468	1.13498	L-Histidine	0.972878	47.8719	154.062	Organic acids and derivatives	Carboxylic acids and derivatives	Amino acids, peptides, and analogues
	NEG00055	0.000276131	2.14993	Dimethylglycine	0.980989	46.2591	102.056	Organic acids and derivatives	Carboxylic acids and derivatives	Amino acids, peptides, and analogues
	NEG00029	0.000256336	3.09777	D-Pantothenic acid	0.995362	197.466	218.103	Organic acids and derivatives	Carboxylic acids and derivatives	Amino acids, peptides, and analogues
	NEG00164	0.000762506	1.34586	Maltitol	0.720448	271.372	343.122	Lipids and lipid-like molecules	Fatty Acyls	Fatty acyl glycosides
	NEG00170	0.000207758	1.076	Dopamine	0.698341	120.608	299.077	Benzenoids	Phenols	Benzenediols
	NEG00212	0.000584404	2.6719	Maltotetraose	0.586882	49.2887	665.215	Organic oxygen compounds	Organooxygen compounds	Carbohydrates and carbohydrate conjugates
	NEG00213	9.79e-05	1.4334	L-Proline	0.586853	50.5799	114.056	Organic acids and derivatives	Carboxylic acids and derivatives	Amino acids, peptides, and analogues
	NEG00065	1.33e-05	3.74284	(10E,12Z)-9-HODE	0.973137	537.115	295.227	--	--	--
	NEG00094	0.00736555	1.52245	LysoPA(18:1(9Z)/0:0)	0.924071	519.714	435.251	Lipids and lipid-like molecules	Glycerophospholipids	Glycerophosphates
	NEG00184	0.000841847	2.01537	D-2-Amino-4-methylpentanoic acid	0.657453	87.4027	130.087	--	--	--
	NEG00101	1.9e-05	1.21483	Carboxytolbutamide	0.902477	103.126	299.077	Benzenoids	Benzene and substituted derivatives	Benzenesulfonamides
	NEG00168	2.47e-05	1.05009	Trehalose-6-phosphate	0.706835	42.8517	421.074	Organic oxygen compounds	Organooxygen compounds	Carbohydrates and carbohydrate conjugates
	NEG00090	0.000637027	19.2387	10E,12Z-Octadecadienoic acid	0.934363	648.129	279.232	--	--	--
	NEG00173	0.00496657	10.1252	Hexamethylquercetagetin	0.687495	62.1345	401.129	Phenylpropanoids and polyketides	Flavonoids	O-methylated flavonoids
	NEG00023	0.00601649	12.0731	Sucrose	0.997459	62.5307	341.108	Organic oxygen compounds	Organooxygen compounds	Carbohydrates and carbohydrate conjugates
	NEG00110	0.000103309	1.66508	Ellagic acid	0.88346	343.63	300.999	Phenylpropanoids and polyketides	Tannins	Hydrolyzable tannins
	NEG00229	0.000627765	1.30986	Eriodictyol	0.535547	261.829	333.061	Phenylpropanoids and polyketides	Flavonoids	Flavans
	NEG00188	0.000738294	1.0428	Genipin 1-gentiobioside	0.646525	322.205	549.181	Lipids and lipid-like molecules	Prenol lipids	Terpene glycosides
	NEG00060	0.000178279	2.21626	16-Hydroxy hexadecanoic acid	0.977639	545.172	271.227	--	--	--
	NEG00088	0.0153478	1.51715	D-Serine	0.940444	44.8212	104.035	Organic acids and derivatives	Carboxylic acids and derivatives	Amino acids, peptides, and analogues
	NEG00093	0.0100682	1.77204	L-Threonine	0.92924	46.2591	118.051	Organic acids and derivatives	Carboxylic acids and derivatives	Amino acids, peptides, and analogues
	NEG00142	0.00258809	1.25945	PI(16:0/16:0)	0.79119	649.652	809.519	Lipids and lipid-like molecules	Glycerophospholipids	Glycerophosphoinositols
	NEG00059	0.00244678	1.30766	Raffinose	0.977929	77.3829	503.161	Organic oxygen compounds	Organooxygen compounds	Carbohydrates and carbohydrate conjugates
	NEG00112	0.0184768	2.23129	beta-Alanine	0.881108	45.3008	88.0403	Organic acids and derivatives	Carboxylic acids and derivatives	Amino acids, peptides, and analogues
	NEG00123	0.000369529	1.04238	9-OxoODE	0.848458	556.194	293.212	Lipids and lipid-like molecules	Fatty Acyls	Lineolic acids and derivatives
	NEG00228	0.00322748	1.09018	Ricinoleic acid	0.536143	597.24	297.244	Lipids and lipid-like molecules	Fatty Acyls	Fatty acids and conjugates
	NEG00260	0.000961113	2.81644	15-Methylpalmitate	0.423419	694.746	269.248	Lipids and lipid-like molecules	Fatty Acyls	Fatty acids and conjugates
	NEG00258	0.0287748	1.536	D-Xylose	0.430658	47.2522	149.045	Organic oxygen compounds	Organooxygen compounds	Carbohydrates and carbohydrate conjugates
	NEG00128	0.00113135	1.5386	Isobutyrylglycine	0.8342	48.6955	144.066	Organic acids and derivatives	Carboxylic acids and derivatives	Amino acids, peptides, and analogues
	NEG00238	0.00202513	5.79667	Alpha-Linolenic acid	0.912296	621.094	277.217	Lipids and lipid-like molecules	Fatty Acyls	Lineolic acids and derivatives
	NEG00028	0.0389123	1.67695	Trehalose	0.995668	53.1833	387.114	Organic oxygen compounds	Organooxygen compounds	Carbohydrates and carbohydrate conjugates
	NEG00043	0.0388358	1.72714	LysoPE(18:1(9Z)/0:0)	0.9867	545.671	478.293	Lipids and lipid-like molecules	Glycerophospholipids	Glycerophosphoethanolamines
	NEG00108	0.0164522	1.95372	Procyanidin B1	0.887519	280.213	577.135	Phenylpropanoids and polyketides	Flavonoids	Biflavonoids and polyflavonoids
	NEG00064	0.0419831	1.04416	4-Dodecylbenzenesulfonic Acid	0.974469	505.714	325.184	Benzenoids	Benzene and substituted derivatives	Benzenesulfonic acids and derivatives
	NEG00245	0.0268777	1.05444	Catechin	0.5	274.117	289.071	Phenylpropanoids and polyketides	Flavonoids	Flavans
	NEG00165	0.0254884	1.07049	Pseudouridine	0.715512	88.5639	243.062	Nucleosides, nucleotides, and analogues	Nucleoside and nucleotide analogues	HASH(0x3357618)
	NEG00069	0.0232699	1.96798	Uridine	0.969033	112.755	243.062	Nucleosides, nucleotides, and analogues	Pyrimidine nucleosides	HASH(0x230e078)
	NEG00217	0.0243875	1.0559	Succinic anhydride	0.575608	55.292	99.0086	Organic acids and derivatives	Carboxylic acids and derivatives	Dicarboxylic acids and derivatives
	NEG00037	0.00592058	1.33512	2',4',6'-Trihydroxyacetophenone	0.990483	329.602	167.035	Organic oxygen compounds	Organooxygen compounds	Carbonyl compounds
	NEG00263	0.0392717	1.67312	3,4-Di-O-caffeoylquinic acid	0.404452	54.1887	515.126	Organic oxygen compounds	Organooxygen compounds	Alcohols and polyols
	NEG00076	0.0319717	1.66546	Taxifolin	0.963511	316.643	303.051	Phenylpropanoids and polyketides	Flavonoids	Flavans
	NEG00038	0.0461689	1.94114	UDP-D-glucose	0.989794	41.3806	565.048	Nucleosides, nucleotides, and analogues	Pyrimidine nucleotides	Pyrimidine nucleotide sugars
	NEG00087	0.0135845	4.49784	Quinic acid	0.941161	44.1676	191.056	Organoheterocyclic compounds	Quinolines and derivatives	HASH(0x1d9ed60)

## Sheet: Table S4
Table S4. RNA-sequencing data of pecan seed development.
Sample	Raw data	Clean data	Clean bases	%≥Q30	GC content (%)	Mapped
Stage 1-1	53713222	53580100	8008531556	94.04	46.71	0.9652
Stage 1-2	49847498	49714606	7427691319	93.91	46.75	0.9642
Stage 1-3	58697160	58535084	8747644762	93.93	46.69	0.9643
Stage 2-1	50559626	50428186	7532006532	94.17	47.25	0.9648
Stage 2-2	62026706	61864952	9241130624	94.06	47.2	0.9648
Stage 2-3	53584200	53448160	7983239618	93.94	47.2	0.9638
Stage 3-1	45622914	45500322	6795078102	94.22	46.47	0.9525
Stage 3-2	48035118	47927182	7151908888	94.01	46.52	0.9528
Stage 3-3	53748122	53608512	8003158978	94.02	46.58	0.9526

## Sheet: Table S5
Table S5. Differentially expressed genes related with fatty acid metabolism.
Gene ID	Name	S1 FPKM	S1 FPKM	S1 FPKM
CiPaw.15G156400	Accase	545.517	252.63	96.703
CiPaw.09G205400	Accase	256.847	96.18	15.36
CiPaw.10G154100	Accase	228.473	108.623	91.787
CiPaw.03G089800	Accase	250.117	193.297	80.747
CiPaw.04G056900	Accase	42.32	28.39	2.79
CiPaw.07G081900	Accase	113.61	93.05	53.31
CiPaw.08G114300	Accase	52.197	27.37	1.063
CiPaw.05G233000	Accase	6.36	13.123	17.923
CiPaw.13G069800	MAT	84.347	37.683	2.96
CiPaw.11G150900	KASIII	80.43	62.173	33.6
CiPaw.12G107100	KASIII	37.533	14.25	5.393
CiPaw.09G125800	KASI	154.61	61.683	23.2
CiPaw.10G093000	KASI	251.55	114.7	12.537
CiPaw.13G169600	EAR	606.42	193.917	3.133
CiPaw.14G129000	EAR	201.517	47.863	4.567
CiPaw.03G139400	HAD	47.78	27.4	2.417
CiPaw.05G037800	HAD	72.573	14.5	1.173
CiPaw.05G144700	KAR	3.79	11.883	16.433
CiPaw.06G099600	KAR	283.327	121.937	23.813
CiPaw.03G202700	KASII	42.373	17.923	6.6
CiPaw.04G140800	KASII	236.48	163.117	84.733
CiPaw.02G123100	SAD	1642.21	552.39	325.883
CiPaw.16G017900	SAD	896.867	738.51	7.68
CiPaw.16G018000	SAD	84.823	85.747	1.573
CiPaw.07G119900	GPAT	16.683	49.397	0.49
CiPaw.16G110600	LPAAT	12.947	11.627	4.37
CiPaw.10G140600	PAP	25.697	15.147	61.73
CiPaw.15G060900	PAP	30.227	16.963	11.253
CiPaw.07G000100	DGAT	21.743	30.737	52.053
CiPaw.02G095600	LACS	8.413	27.747	62.433
CiPaw.03G283100	LACS	52.653	78.443	410.947
CiPaw.05G222300	LACS	70.96	36.34	6.52
CiPaw.06G030800	LACS	248.53	94.09	38.027
CiPaw.06G138800	LACS	16.22	10.893	1.683
CiPaw.07G120300	LACS	9.173	6.163	1.507
CiPaw.08G087000	LACS	23.97	24.693	4.58
CiPaw.12G083400	LACS	130.773	82.91	18.91

## Sheet: Table S6
Table S6. Expression patterns of 1201 differentially expressed TF genes during pecan seed development.
Gene	Family	S1	S2	S3
CiPaw.15G034500	NAC	72.3667	221.73	870.64
CiPaw.13G120900	EIL	42.8867	110.777	459.52
CiPaw.08G061600	AP2/ERF-ERF	38.88	205.533	313.18
CiPaw.16G026000	NAC	29.3	67.4133	303.933
CiPaw.11G174100	NAC	41.5167	123.57	275.923
CiPaw.13G048000	EIL	12.2467	29.0567	253.993
CiPaw.08G021900	bZIP	26.1233	24.3733	216.143
CiPaw.07G192800	AP2/ERF-AP2	47.0467	83.74	196.643
CiPaw.15G075200	C2H2	21.91	86.98	198.86
CiPaw.06G042100	GRF	34.9967	79.1667	193.497
CiPaw.15G014100	AP2/ERF-ERF	1.68	37.8767	187.887
CiPaw.16G009600	AP2/ERF-ERF	14.43	190	187.49
CiPaw.07G130500	PLATZ	6.2	25.6167	174.877
CiPaw.03G213400	HSF	10.8933	31.37	156.18
CiPaw.06G159000	AP2/ERF-ERF	16.2067	15.3067	137.2
CiPaw.11G211300	WRKY	39.5967	57.13	137.9
CiPaw.05G028300	AP2/ERF-ERF	29.8967	74.9833	128.17
CiPaw.11G034200	MYB-related	55.27	91.29	133.18
CiPaw.01G012800	MYB	30.6033	70.2967	123.273
CiPaw.04G154000	C3H	40	75.57	124.847
CiPaw.03G116900	NAC	139.387	419.637	122.36
CiPaw.01G065800	MYB-related	30.0033	58.9067	122.9
CiPaw.07G155400	AP2/ERF-ERF	8.84667	38.2933	110.82
CiPaw.11G172200	AP2/ERF-ERF	121.307	51.92	111.09
CiPaw.10G028400	bZIP	15.6567	33.7933	104.447
CiPaw.09G013200	bZIP	39.5367	29.6233	104.22
CiPaw.03G180100	C3H	46.0467	93.6967	101.157
CiPaw.06G172000	bZIP	0.25	0.673333	96.3067
CiPaw.04G088600	AP2/ERF-ERF	9.73667	44.1533	92.7633
CiPaw.07G112200	AP2/ERF-ERF	75.8933	385.803	93.27
CiPaw.06G020700	AP2/ERF-ERF	124.95	16.22	91.7
CiPaw.13G031500	bHLH	6.35	14.5467	89.6533
CiPaw.16G100600	MYB-related	26.2733	107.507	89.06
CiPaw.08G019100	C2H2	22.4767	38.9633	87.94
CiPaw.03G076500	MYB-related	21.32	26.17	87.9933
CiPaw.03G180400	AP2/ERF-ERF	195.517	69.1	76.7767
CiPaw.09G050600	bZIP	29.3633	42.78	76.6933
CiPaw.16G006500	NAC	31.4733	52.9933	77.84
CiPaw.05G041300	bZIP	20.1833	55.46	73.7433
CiPaw.07G087000	HSF	8.8	82	71.15
CiPaw.01G212500	AP2/ERF-ERF	283.87	223.833	71.72
CiPaw.12G064400	PLATZ	13.23	55.2167	63.63
CiPaw.11G082300	MYB-related	22.3767	35.3733	70.8
CiPaw.16G031000	C3H	16.7933	113.627	69.5067
CiPaw.03G012400	Whirly	33.1267	39.6533	67.6
CiPaw.03G253500	DDT	8.18	9.18667	66.69
CiPaw.01G231700	MYB-related	8.13	16.0733	67.8233
CiPaw.06G057100	C3H	25.0767	32.3267	64.04
CiPaw.12G022200	MYB-related	122.12	150.027	65.2933
CiPaw.10G040300	bZIP	17.1	30.6333	64.87
CiPaw.05G050700	MYB	15.4367	16.7033	62.97
CiPaw.16G039900	AP2/ERF-ERF	10.24	18.62	59
CiPaw.15G022900	GRAS	43.12	90.58	63.51
CiPaw.01G113800	C2H2	40.56	18.4767	61.7433
CiPaw.11G094300	PLATZ	21.61	54.9233	61.25
CiPaw.15G073300	NAC	28.01	43.3567	60.26
CiPaw.06G104900	WRKY	0.283333	2.61667	54.73
CiPaw.04G013100	C2H2	10.84	21.0133	59.5867
CiPaw.03G123700	Trihelix	3.11	25.2	57.4033
CiPaw.01G197300	CPP	28.4	20.04	59.4467
CiPaw.09G065300	VOZ	28.3633	34.5833	58.43
CiPaw.01G018600	AP2/ERF-ERF	186.76	39.9767	56.7033
CiPaw.09G221200	B3	21.1033	24.0733	60.04
CiPaw.12G106500	C2C2-YABBY	28.32	43.75	61.82
CiPaw.07G131600	bZIP	121.633	122.927	58.5433
CiPaw.13G141200	C2H2	26.8433	27.81	54.53
CiPaw.02G170400	NAC	26.3867	38.29	55.0767
CiPaw.12G120100	AP2/ERF-ERF	56.69	17.07	54.0333
CiPaw.03G128800	C3H	16.4133	20.05	55.2533
CiPaw.02G113400	AP2/ERF-ERF	0.21	1.43333	54.1567
CiPaw.12G066900	HSF	10.46	13.8367	56.5933
CiPaw.01G274600	MYB	20.23	28.53	54.7167
CiPaw.05G011500	MYB	126.54	22.3333	50.29
CiPaw.02G093200	NF-YC	22.6267	14.94	49.2233
CiPaw.09G095400	WRKY	47.41	96.7833	52.0767
CiPaw.07G123900	SBP	21.2433	19.5133	50.76
CiPaw.07G163700	C2C2-GATA	8.98333	10.8667	51.3133
CiPaw.06G048100	GRAS	24.5167	70.6233	52.06
CiPaw.05G016600	C2H2	92.38	18.81	53.6433
CiPaw.11G160100	TUB	19.19	36.4467	50.9167
CiPaw.04G181300	bZIP	22.15	28.8467	51.7467
CiPaw.15G131700	MYB	9.93667	16.9533	48.5333
CiPaw.04G037900	MADS-M-type	10.46	21.3333	47.86
CiPaw.01G266000	NAC	11.2	19.3267	50.1267
CiPaw.03G284000	C2C2-CO-like	16.3333	16.58	47.9867
CiPaw.04G049100	MYB-related	8.86333	8.83333	49.9667
CiPaw.12G121600	NAC	17.78	27.4633	47.8133
CiPaw.05G264100	C2H2	22.6767	31.59	49.37
CiPaw.14G018500	Trihelix	20.83	20.1033	45.6967
CiPaw.15G017200	bZIP	3.07333	11.63	46.42
CiPaw.06G122000	bZIP	23.19	21.2933	42.9033
CiPaw.09G062700	AP2/ERF-ERF	12.2333	7.22	37.7433
CiPaw.11G118400	B3-ARF	19.2467	10.8367	40.8
CiPaw.04G106900	C2H2	8.83333	12.7167	39.61
CiPaw.13G017100	NF-YC	23.7567	55.3567	43.92
CiPaw.03G157500	C2H2	10.58	56.71	41.8767
CiPaw.15G181600	HB-KNOX	7.89	6.23667	41.18
CiPaw.06G144200	MYB	13.57	17.2167	41.0467
CiPaw.07G166300	bHLH	5.66	29.3567	38.45
CiPaw.03G104300	HSF	47.5067	143.103	41.07
CiPaw.09G214900	AP2/ERF-ERF	5.82667	4.25667	38.31
CiPaw.03G011900	AP2/ERF-ERF	90.0233	43.1	35.8267
CiPaw.02G145900	MYB-related	3.68667	9.02333	39.84
CiPaw.03G131300	AP2/ERF-ERF	27.85	101.767	41.6467
CiPaw.12G043800	NF-YC	13.9867	17.4533	38.7833
CiPaw.07G007200	GeBP	6.10333	9.74333	40.7933
CiPaw.05G190400	Tify	18.5033	18.7433	41.3333
CiPaw.04G038100	MADS-M-type	9.02	10.8733	36.2267
CiPaw.10G103400	HSF	12.8167	19.7867	37.7567
CiPaw.05G133500	C2C2-Dof	3.95667	8.82333	38.0367
CiPaw.13G024400	Trihelix	15.4567	17.1933	37.68
CiPaw.08G157500	C2C2-GATA	3.56	6.84333	39.7167
CiPaw.13G170100	C3H	12.0533	11.4267	38.6533
CiPaw.13G041200	MYB	20.91	72.78	38.8833
CiPaw.02G175200	MYB-related	14.88	17.4667	36.4933
CiPaw.13G164300	bHLH	1.18333	4.71333	38.0467
CiPaw.08G049300	LOB	13.2433	16.9433	35.3267
CiPaw.01G078300	MYB	3.07	2.27667	38.0367
CiPaw.15G051600	MYB	150.183	35.1167	37.6
CiPaw.16G012800	Trihelix	16.6833	25.6933	35.14
CiPaw.05G108000	CAMTA	11.1533	7.52667	35
CiPaw.11G098900	bZIP	15.59	14.7267	35.0133
CiPaw.04G013000	MYB	5.23	38.63	35.0133
CiPaw.05G104800	NAC	31.2367	117.617	33.4567
CiPaw.16G002000	MYB	5.28333	13.3767	32.6967
CiPaw.09G121500	TCP	18.52	16.2	34.75
CiPaw.09G151100	MYB-related	9.55667	20.54	35.2467
CiPaw.03G037200	HB-HD-ZIP	34.0333	13.9133	33.16
CiPaw.11G139300	HSF	15.7633	53.9267	32.8833
CiPaw.15G016500	Trihelix	12.2667	31.0733	34.0833
CiPaw.04G068700	C3H	14.1033	17.53	34.1933
CiPaw.11G105900	Trihelix	6.96333	11.66	34.41
CiPaw.09G115300	NF-YA	14.7767	17.4833	33.9933
CiPaw.10G084900	GARP-G2-like	11.6433	17.2867	31.6667
CiPaw.14G053400	WRKY	0.566667	13.5733	34.33
CiPaw.08G078700	PLATZ	0.596667	3.94	32.4833
CiPaw.01G034500	bZIP	132.103	167.64	33.9167
CiPaw.01G077000	bHLH	53.7167	12.4267	33.5533
CiPaw.07G176200	C2H2	181.333	108.697	33.77
CiPaw.09G070000	Trihelix	8.01333	17.4233	31.52
CiPaw.11G082700	HB-HD-ZIP	4.66	13.7567	29.6133
CiPaw.11G182100	GRAS	131.413	112.213	32.6333
CiPaw.01G098000	DBB	22.4833	15.1767	32.8867
CiPaw.01G299700	C3H	176.21	29.41	31.3733
CiPaw.10G042900	bZIP	5.53667	11.7	32.8933
CiPaw.15G151000	MYB-related	13.62	16.2867	28.43
CiPaw.06G042500	HB-HD-ZIP	3	3.82	28.0733
CiPaw.16G014000	bZIP	5.87	6.02	31.3367
CiPaw.05G261900	MYB-related	9.56333	8.22333	31.5067
CiPaw.04G147800	MYB-related	10.39	11.5533	30.58
CiPaw.07G117500	bZIP	173.733	155.307	31.2567
CiPaw.06G036100	GRF	42.3867	67.2233	28.8833
CiPaw.02G071700	DBP	51.2333	23.1767	28.8
CiPaw.03G162800	C3H	8.05333	11.39	28.8633
CiPaw.15G053900	AP2/ERF-ERF	0.22	5.01667	23.3433
CiPaw.13G165200	EIL	9.72667	14.5467	28.14
CiPaw.05G216400	HSF	7.3	10.3133	28.4333
CiPaw.05G199500	C2C2-Dof	10.6767	10.5367	27.2467
CiPaw.10G031800	NF-YA	51.6133	14.0333	26.1933
CiPaw.13G076500	C3H	11.9033	21.3267	27.2567
CiPaw.02G015400	bZIP	7.88333	10.47	25.7467
CiPaw.14G010800	NF-YC	8.09	11.4933	26.73
CiPaw.06G104100	CAMTA	7.34667	14.9767	26.8367
CiPaw.07G153000	BBR-BPC	11.2033	12.31	25.0267
CiPaw.05G214400	PLATZ	3.20333	4.01667	26.44
CiPaw.12G121700	NAC	11.9	26.6967	24.17
CiPaw.10G085600	NF-YA	11.6133	22.9433	26.03
CiPaw.16G037400	MYB	86.2333	24.6667	27.0967
CiPaw.01G023300	GARP-G2-like	3.58	5.78	25.3133
CiPaw.08G012600	bZIP	12.0933	20.91	25.37
CiPaw.04G036900	C2H2	8.74667	5.95	22.91
CiPaw.11G174200	NAC	16.14	57.2467	26.5733
CiPaw.02G192900	C3H	456.29	35.4733	24.3667
CiPaw.01G288900	GRAS	19.12	11.4067	23.8367
CiPaw.13G092300	GRAS	0.42	2.81333	23.3567
CiPaw.01G150700	MYB-related	9.79667	8.22667	25.49
CiPaw.11G052900	C2H2	4.07667	8.38	24.5733
CiPaw.04G182800	WRKY	13.3867	9.84	24.85
CiPaw.03G146000	HB-HD-ZIP	42.3267	69.55	23.5333
CiPaw.15G110200	C3H	48.8667	37.05	23.9033
CiPaw.15G015700	bZIP	5.3	8.19333	22.3333
CiPaw.01G098600	FAR1	4.06667	5.23667	23.2433
CiPaw.07G046800	AP2/ERF-AP2	62.1667	50.5	22.3367
CiPaw.08G084300	SBP	13.01	10.8633	22.7767
CiPaw.04G195800	WRKY	8.50333	10.35	22.44
CiPaw.03G025400	C2C2-Dof	8.57333	13.4	23.09
CiPaw.12G018700	MYB-related	11.3367	14.96	25.4267
CiPaw.02G054200	FAR1	7.70333	10.31	21.9667
CiPaw.12G066700	HSF	12.1533	12.65	25.2133
CiPaw.09G035000	MYB-related	8.25333	8.78667	22.0167
CiPaw.12G073600	Trihelix	3.68667	5.64333	23.3267
CiPaw.15G176800	C2H2	59.2967	23.7733	21.7967
CiPaw.12G064000	bHLH	8.98333	14.7533	22.5067
CiPaw.03G058100	TCP	5.33667	10.0767	19.0333
CiPaw.13G005000	C3H	7.22667	5.80667	21.05
CiPaw.15G000100	C3H	11.3	11.5	24.9833
CiPaw.01G214700	Trihelix	5.59667	16.1533	22.03
CiPaw.09G216000	WRKY	6.65	4.48667	21.9233
CiPaw.10G121300	GARP-G2-like	8.30667	10.1733	23.5433
CiPaw.07G065000	Trihelix	36.6833	45.4933	20.61
CiPaw.04G164100	HSF	1.35	1.21667	22.3433
CiPaw.01G219900	MYB-related	9.27667	8.41333	20.0933
CiPaw.06G063000	Trihelix	8.78	9.84667	21.2267
CiPaw.09G158700	B3	9.43	8.45333	22.35
CiPaw.01G074700	C3H	8.12333	10.8833	19.2567
CiPaw.12G049500	HB-HD-ZIP	0.56	1.09667	21.3733
CiPaw.10G089900	TCP	19.4667	9.5	20.2233
CiPaw.10G031700	C3H	9.87333	15.42	19.9767
CiPaw.02G015500	C2H2	8.44667	14.75	21.32
CiPaw.07G002500	HB-WOX	2.64333	4.65667	19.7167
CiPaw.01G220300	C3H	7.91	10.91	19.2233
CiPaw.05G126600	MYB-related	11.1167	6.63667	20.59
CiPaw.08G178800	GeBP	3.69333	7.37	19.2567
CiPaw.04G027900	C3H	5.21333	7.63667	20.16
CiPaw.12G133200	AP2/ERF-ERF	40.4567	13.3933	19.0267
CiPaw.10G000200	NAC	2.85	0.923333	20.4233
CiPaw.15G146400	NF-X1	6.75667	7.48333	18.3733
CiPaw.13G068200	WRKY	44.64	26.1467	19.0233
CiPaw.15G139300	MYB	5.93667	6.72333	17.93
CiPaw.05G058400	B3	7.63667	9.53667	18.8767
CiPaw.07G042100	bHLH	113.79	94.8233	18.9167
CiPaw.01G035000	C2H2	5.28667	10.4633	18.5867
CiPaw.04G146200	Alfin-like	51.29	38.22	18.45
CiPaw.09G033500	bHLH	1.42667	3.55333	18.3233
CiPaw.01G142900	GARP-ARR-B	8.02	14.2967	18.7367
CiPaw.03G112600	FAR1	8.87	6.81667	19.23
CiPaw.06G032400	E2F-DP	7.05333	6.69333	15.6267
CiPaw.07G203600	C2C2-GATA	5.78	1.09333	17.81
CiPaw.03G232100	HSF	0.59	1.14333	17.0733
CiPaw.13G001000	MYB-related	3.74333	6.38	16.71
CiPaw.01G173800	RWP-RK	3.93333	4.73667	17.7333
CiPaw.06G132200	HB-BELL	1.25667	2.27333	16.9367
CiPaw.06G127400	bZIP	78.7967	40.05	18.6067
CiPaw.01G014300	WRKY	50.3567	92.8	17.3833
CiPaw.06G165300	MYB-related	4.54333	6.64667	16.7
CiPaw.13G132400	NAC	7.46333	5.05333	17.2
CiPaw.10G134700	C2H2	7.09667	6.82	17.6633
CiPaw.09G080700	bHLH	2.53667	4.41333	14
CiPaw.03G140400	AP2/ERF-ERF	43.01	16.43	15.44
CiPaw.04G097700	AP2/ERF-ERF	44.24	15.7267	15.6533
CiPaw.10G104800	C2H2	30.4	34.9167	17.1567
CiPaw.06G108700	B3-ARF	46.7633	26.7033	17.7633
CiPaw.05G041200	TUB	33.3333	47.5133	15.5833
CiPaw.01G257700	TCP	0.333333	0.25	13.34
CiPaw.10G132600	MYB-related	51.8133	34.2333	15.8667
CiPaw.07G227100	HB-KNOX	13.2067	6.82667	15.54
CiPaw.08G132900	C3H	36.6933	69.2833	17.77
CiPaw.10G034100	AP2/ERF-ERF	8.34333	3.11	14.5
CiPaw.13G002700	bHLH	2.48	4.18	15.7167
CiPaw.03G154200	AP2/ERF-ERF	4.41667	12.8367	14.48
CiPaw.07G067200	bZIP	7.99333	16.8367	14.2933
CiPaw.09G047900	bZIP	1.83	4.13	16.09
CiPaw.09G210200	Trihelix	27.6033	87.8867	16.63
CiPaw.12G117000	HB-other	4.00667	2.85	12.4333
CiPaw.02G054500	FAR1	6.24333	8.68667	14.4167
CiPaw.01G272100	C2C2-GATA	119.25	57.8833	15.7567
CiPaw.07G154500	DBB	42.0167	50.7867	13.3967
CiPaw.08G125100	Trihelix	43.3	36	14.2333
CiPaw.04G039400	TCP	3.31667	5.47667	15.25
CiPaw.01G277500	AP2/ERF-ERF	5.19	5.41333	13.2467
CiPaw.05G159000	BBR-BPC	21.4533	39.1767	12.4633
CiPaw.05G107300	WRKY	0.696667	11.5	12.8833
CiPaw.02G077400	C2C2-GATA	18.26	40.2467	12.7667
CiPaw.04G131200	AP2/ERF-ERF	1.98333	8.29667	12.37
CiPaw.06G028700	AP2/ERF-ERF	44.0367	21.6367	14.2667
CiPaw.04G180000	HB-other	3.65333	3.17667	14.6167
CiPaw.03G021200	WRKY	8.83	20.26	13.5467
CiPaw.10G161600	WRKY	89.0167	14.92	12.8267
CiPaw.07G079600	C3H	10.94	7.09	14.23
CiPaw.05G102300	B3-ARF	29.0467	16.5433	13.3567
CiPaw.14G038300	bZIP	67.2633	48.2667	12.0067
CiPaw.15G016400	Trihelix	0.22	2.95	14.62
CiPaw.11G013200	C2H2	7.80667	5.00333	12.55
CiPaw.05G207100	NAC	31.04	20.7733	13.4933
CiPaw.06G087200	NAC	2.44333	37.5633	14.9467
CiPaw.04G041800	LOB	12.7233	110.957	13.4867
CiPaw.02G021800	zf-HD	1.73667	2.55	12.1
CiPaw.16G040300	NAC	1.82	1.64	11.1233
CiPaw.03G282000	NF-YB	5.28333	4.79333	11.8067
CiPaw.01G001200	bHLH	5.33333	5.63667	12.2833
CiPaw.03G257000	bHLH	38.9667	23.1533	13.4267
CiPaw.06G176800	Alfin-like	36.46	30.7933	12.0133
CiPaw.10G059200	Trihelix	3.51667	8.22333	10.66
CiPaw.09G032700	bZIP	1.35667	2.65333	12.3633
CiPaw.03G229800	MYB	7.4	1.26333	12.7767
CiPaw.11G111100	GRF	72.4833	104.833	12.8333
CiPaw.09G036000	C3H	4.82333	6.61333	12.48
CiPaw.02G052300	bZIP	8.61333	5.38333	12.67
CiPaw.04G105100	Trihelix	6.00667	7.3	12.3267
CiPaw.01G018400	HSF	30.9067	60.7133	12.6133
CiPaw.12G114900	TCP	47.3133	15.3533	12.0267
CiPaw.08G008400	HB-KNOX	3.48	1.69	12.37
CiPaw.13G031100	C2C2-GATA	31.2867	63.8667	14.3533
CiPaw.13G122600	C2H2	0.33	0.22	11.4733
CiPaw.15G149300	BBR-BPC	49.4467	37.0733	12.6767
CiPaw.05G074200	bZIP	28.36	38.4933	12.2833
CiPaw.02G053200	DBB	2.94	8.36333	11.7033
CiPaw.02G063200	HSF	5.87	13.8033	11.8867
CiPaw.12G013700	MYB	1.72333	13.61	10.55
CiPaw.09G000300	NAC	3.53333	5.06	12.4867
CiPaw.01G127700	WRKY	0.95	7.18667	10.5233
CiPaw.11G034800	bHLH	27.6567	33.31	10.82
CiPaw.14G115700	GRAS	23.84	22.9033	10.72
CiPaw.01G116400	HSF	2.52333	6.41667	11.23
CiPaw.06G125400	bHLH	10.5633	23.2767	10.7667
CiPaw.01G228400	bHLH	7.99	4.51667	12.0167
CiPaw.08G131400	bHLH	4.20333	4.95	12.21
CiPaw.05G126900	WRKY	1.99333	3.51667	10.7033
CiPaw.15G001700	MYB	1.72333	6.63667	10.05
CiPaw.08G055200	bHLH	9.91	3.76333	9.86
CiPaw.04G039100	WRKY	0	1.35	10.57
CiPaw.08G086500	MYB	3.26333	31.1967	12.17
CiPaw.02G007200	AP2/ERF-AP2	3.06333	7.32667	10.2467
CiPaw.03G061100	LOB	41.51	405.133	12.4633
CiPaw.06G058300	BBR-BPC	11.8067	21.8033	9.99333
CiPaw.04G179100	DDT	5.57667	6.34667	11.3
CiPaw.11G144300	GRF	1.91667	5.09	11.3467
CiPaw.12G081000	B3-ARF	28.19	11.1767	10.09
CiPaw.02G090100	FAR1	12.4267	20.5633	10.0267
CiPaw.01G132900	DBP	4.76	14.01	10.48
CiPaw.13G057900	FAR1	4.70667	4.22	10.2633
CiPaw.03G213600	C3H	5.88	4.94	10.4733
CiPaw.13G169400	MYB-related	3.28667	5.04333	9.47667
CiPaw.07G056400	DBB	17.34	27.78	9.95667
CiPaw.03G136800	bZIP	4.52333	6.94667	10.3333
CiPaw.11G045500	C2C2-Dof	1.14	1.39667	9.27
CiPaw.01G249600	FAR1	6.06333	3.64333	10.0367
CiPaw.08G118900	GARP-G2-like	0.11	0.866667	9.86
CiPaw.02G073500	WRKY	2.25333	3.50333	10.0067
CiPaw.03G245700	C2C2-YABBY	21.0667	10.4267	8.35
CiPaw.03G027200	MYB	23.58	37.0667	9.7
CiPaw.12G041700	Trihelix	3.29	1.73667	10.2467
CiPaw.05G139000	Whirly	23.35	12.37	9.35333
CiPaw.10G084800	GARP-G2-like	35.1467	49.45	9.40333
CiPaw.05G231000	bZIP	3.84	3.67333	9.88
CiPaw.10G081800	NF-YB	185.383	101.287	7.99667
CiPaw.09G104700	GRAS	154.783	39.55	9.96667
CiPaw.01G004100	MYB-related	26.6833	21.2967	9.82333
CiPaw.01G276900	NF-YB	10.9967	14.07	6.71667
CiPaw.04G078400	NAC	15.1267	30.8667	9.04667
CiPaw.11G108700	B3	2.12	3.11	8.76
CiPaw.02G166100	GRF	33.7733	14.69	8.89333
CiPaw.07G168700	zf-HD	15.2467	34.65	8.74
CiPaw.15G066400	B3	25.3033	16.7933	8.52667
CiPaw.05G073100	C2C2-GATA	30.5833	26.7533	7.86
CiPaw.15G156100	B3-ARF	3.73667	3.14333	9.25
CiPaw.07G154700	MADS-MIKC	1.25	0.84	8.34667
CiPaw.11G154400	STAT	2.52333	1.93667	8.71667
CiPaw.06G109300	AP2/ERF-ERF	0.72	0.843333	7.13667
CiPaw.07G135800	DBP	4.53667	3.53333	8.67667
CiPaw.07G018900	MYB-related	7.42333	3.98333	9.36333
CiPaw.07G100600	TUB	34.77	19.5867	7.93
CiPaw.12G097700	GRAS	9.43667	3.32667	7.51667
CiPaw.13G004300	C2H2	6.03333	39.45	7.92333
CiPaw.09G107400	FAR1	4.08333	4.31333	8.48
CiPaw.03G068300	MYB	4.51667	11.75	8.67333
CiPaw.11G200900	GRAS	5.47	11.0533	8.70333
CiPaw.12G048800	AP2/ERF-ERF	28.7333	73.59	8.90667
CiPaw.08G012700	HB-other	2.47333	3.08	7.21333
CiPaw.08G131100	CSD	1.63667	2.58667	7.44333
CiPaw.07G213700	C2H2	3.13667	6.16667	7.43
CiPaw.05G052100	B3	1.65333	0.976667	8.31
CiPaw.10G157100	Trihelix	3.88	23.9667	7.3
CiPaw.01G136600	WRKY	61.6033	107.533	9.01333
CiPaw.05G104100	C2C2-CO-like	1.74667	3.03	7.44667
CiPaw.08G100200	TUB	18.8033	13.75	7.77
CiPaw.04G001600	bHLH	38.2433	14.2333	7.76
CiPaw.05G055200	GARP-G2-like	49.9333	30.99	7.78
CiPaw.13G048600	bZIP	75.2167	23.58	7.37333
CiPaw.07G073700	GARP-G2-like	1.75333	1.64	8.51667
CiPaw.09G115900	C3H	2.82	4.11667	7.65333
CiPaw.06G081400	Whirly	21.0433	7.94333	7.50333
CiPaw.01G142600	C2C2-GATA	8.42333	16.9533	6.80333
CiPaw.11G093600	bHLH	94.15	9.97333	7.83667
CiPaw.11G044300	MYB	0.873333	5.98667	9.35667
CiPaw.15G114700	bHLH	5.81	2.77333	6.59
CiPaw.05G101900	Trihelix	1.30333	2.17	7.33
CiPaw.12G001500	bHLH	18.5633	10.2167	7.92333
CiPaw.01G121700	GARP-G2-like	4.26667	2.45	7.16
CiPaw.05G121000	bHLH	2.24	2.01667	7.35
CiPaw.04G118800	GeBP	2.73333	2.25333	5.57667
CiPaw.04G048300	C2H2	17.85	11.5167	7.40333
CiPaw.05G140200	HB-HD-ZIP	3.81333	1.27333	6.93
CiPaw.08G123400	bHLH	18.3933	8.30667	6.06667
CiPaw.09G059000	HSF	8.16333	3.96333	6.91667
CiPaw.08G061100	HB-BELL	2.10333	4.12333	6.25333
CiPaw.02G137100	NF-YA	32.83	9.51333	7.52
CiPaw.01G079900	HB-HD-ZIP	1.00667	0.736667	6.66333
CiPaw.03G195300	Trihelix	1.56333	2.93667	5.90667
CiPaw.02G113900	bHLH	11.1867	12.9533	6.22333
CiPaw.13G064100	MYB-related	2.42667	2.93333	6.12
CiPaw.04G108300	bHLH	3.97	2.94	7.27333
CiPaw.08G065800	C2H2	15.6367	17.3667	7.17667
CiPaw.11G069800	C2C2-GATA	4.91333	3.41333	7.81333
CiPaw.02G023900	AP2/ERF-ERF	2.30667	2.05333	6.36667
CiPaw.13G131600	E2F-DP	1.81667	2.06667	6.85
CiPaw.10G045800	C2C2-Dof	5.01333	3.44667	6.97667
CiPaw.13G113800	HB-HD-ZIP	26.8667	20.31	7.27
CiPaw.01G215300	C3H	19.63	17.79	7.51667
CiPaw.11G083800	AP2/ERF-ERF	48.0067	41.3967	6.60667
CiPaw.13G046800	C2C2-Dof	3.21333	5.63667	7.12
CiPaw.08G087600	WRKY	0.246667	1.66333	6.50333
CiPaw.03G028900	HB-HD-ZIP	14.1267	26.7967	7.47
CiPaw.14G067500	GRAS	2.24667	1.91	6.26
CiPaw.03G112500	FAR1	19.05	8.76333	6.62333
CiPaw.10G051900	AP2/ERF-ERF	69.6767	16.15	6.17667
CiPaw.07G137700	RWP-RK	6.13667	26.1767	6.37
CiPaw.03G019700	C2H2	15.2	20.35	6.52333
CiPaw.16G013000	TUB	20.63	16.8767	6.65667
CiPaw.03G102000	AP2/ERF-ERF	197.843	5.27667	6.23667
CiPaw.04G054700	TCP	1.74	6.18333	6.29
CiPaw.03G158300	WRKY	1.34333	3.90333	6.42
CiPaw.04G100700	C2H2	0.143333	0.556667	7.96
CiPaw.05G007300	bZIP	13.14	24.7467	6.36
CiPaw.13G109300	C2H2	13.9533	6.03333	6.53667
CiPaw.12G034700	C2H2	7.54667	3.46	6.24
CiPaw.03G070900	GRAS	26.3933	17.6	6.82667
CiPaw.03G218000	HRT	16.29	10.84	6.31
CiPaw.05G070400	HB-BELL	14.6833	7.44333	5.39333
CiPaw.14G061900	MYB	12.66	12.53	5.93667
CiPaw.09G161200	GARP-G2-like	1.6	1.59667	5.93
CiPaw.01G085700	MYB-related	20.0433	14.8167	6.43667
CiPaw.14G104300	DDT	1.36333	1.44	5.38667
CiPaw.01G153500	TUB	55.3567	47.2	6.17333
CiPaw.03G103800	HB-HD-ZIP	14.2467	9.82333	6.45
CiPaw.05G226500	CSD	1.01667	2.21333	5.22333
CiPaw.02G151200	Trihelix	12.8333	6.93	6.25667
CiPaw.09G064500	B3-ARF	19.3067	17.65	5.87
CiPaw.01G106900	bHLH	10.6667	31.0933	5.72333
CiPaw.14G113900	HB-other	15.2433	8.49333	5.07667
CiPaw.11G157400	BES1	25.9333	25.0833	5.97333
CiPaw.02G077700	GARP-ARR-B	23.31	10.7233	6.17667
CiPaw.07G211500	WRKY	10.41	17.1433	5.20333
CiPaw.09G028100	C2H2	15.28	44.8567	4.19333
CiPaw.05G224800	FAR1	1.44667	1.89667	5.98
CiPaw.09G173600	TCP	0.24	0.896667	6.28
CiPaw.05G133000	MADS-M-type	0.52	0.506667	5.09333
CiPaw.06G106800	NAC	7.08667	25.65	4.46
CiPaw.10G062900	FAR1	16.66	8.01	5.51667
CiPaw.01G295000	LIM	47.59	38.07	6.42667
CiPaw.01G176200	MYB	0.31	0.0633333	6.35667
CiPaw.07G199600	WRKY	64.0033	91.8767	5.29333
CiPaw.01G261300	LOB	2.04333	1.85	4.71333
CiPaw.09G087400	MYB-related	1.84	7.69667	5.49667
CiPaw.01G195400	HSF	0.0166667	0.03	4.30333
CiPaw.06G104700	SBP	2.19333	5.1	5.21
CiPaw.13G031900	C2H2	8.83333	19.8233	3.8
CiPaw.09G072600	WRKY	2.08	6.36333	6.10667
CiPaw.05G101300	AP2/ERF-ERF	0.29	0.543333	4.45667
CiPaw.08G025600	AP2/ERF-ERF	0.476667	1.10667	3.96
CiPaw.01G221100	NF-YA	37.39	15.9433	3.99
CiPaw.08G004200	C2C2-CO-like	8.80333	15.03	4.70667
CiPaw.16G096500	Tify	0.41	0.413333	4.04667
CiPaw.10G042700	GARP-G2-like	1.47	3.20667	4.22667
CiPaw.12G092700	bHLH	0.193333	0.23	4.20333
CiPaw.01G271100	C2H2	9.40667	10.9567	4.84333
CiPaw.04G028200	LOB	0.676667	2.64333	3.63
CiPaw.03G269900	GARP-G2-like	12.7867	9.34667	5.17333
CiPaw.07G050700	bZIP	26.3133	2.09667	5.02667
CiPaw.04G141300	Tify	46.6633	19.4767	4.19667
CiPaw.02G007000	WRKY	7.99667	13.4533	4.58667
CiPaw.02G105400	MYB	0.3	0.0233333	3.94333
CiPaw.02G016900	GRAS	10.6467	4.22	3.96333
CiPaw.06G020200	B3	14.9433	11.3233	5.07333
CiPaw.09G174000	MYB-related	31.3533	14.2133	4.37667
CiPaw.02G162100	WRKY	53.3067	44.49	4.18667
CiPaw.08G024000	MYB	7.25	1.42333	4.83667
CiPaw.13G090400	GARP-G2-like	2.86667	7.31333	3.99667
CiPaw.13G099200	C2H2	42.1367	18.1433	4.14333
CiPaw.03G113400	GRAS	0.76	0.546667	4.35
CiPaw.06G063800	GARP-ARR-B	2.26333	1.62333	4.35667
CiPaw.07G218200	Tify	7.30667	2.12667	4.20667
CiPaw.01G166800	OFP	0.32	1.7	4
CiPaw.02G071100	CAMTA	11.4467	11.2367	4.30667
CiPaw.10G148900	HB-BELL	0.653333	0.46	4.41
CiPaw.12G047100	C2C2-GATA	11.2267	7.06667	4.72667
CiPaw.01G047500	zf-HD	13.3233	6.66	4.25333
CiPaw.12G048700	AP2/ERF-ERF	18.3	25.7667	4.91
CiPaw.16G051600	B3	30.5133	14.4867	3.74667
CiPaw.05G132200	NAC	1.93667	5.77667	3.76667
CiPaw.13G058000	FAR1	7.77	7.44	3.75333
CiPaw.05G250100	HB-HD-ZIP	3.38667	10.1867	3.68
CiPaw.08G041800	AP2/ERF-ERF	30.33	59.4867	3.72667
CiPaw.07G040000	MADS-M-type	1.25667	1.40333	3.21
CiPaw.01G040300	zf-HD	8.87	3.81	4.2
CiPaw.09G054000	NAC	2.69667	7.61	4.07
CiPaw.01G186700	bHLH	9.41667	9.23333	4.66333
CiPaw.09G009200	Trihelix	26.0567	18.6867	3.8
CiPaw.03G108600	GARP-G2-like	0.803333	3.50667	2.81333
CiPaw.15G149200	zf-HD	0.953333	1.04667	3.96667
CiPaw.09G055100	C2C2-Dof	6.01667	16.0533	3.19667
CiPaw.02G163900	TUB	11.2833	2.56333	3.55
CiPaw.13G114300	C2C2-GATA	9.02	11.43	3.6
CiPaw.02G186300	C2H2	0.95	0.5	3.31667
CiPaw.14G122200	bHLH	0.34	0.606667	3.36333
CiPaw.04G162700	CPP	2.49667	1.10333	3.65667
CiPaw.12G064800	bHLH	81.4333	27.12	3.28333
CiPaw.05G161200	GARP-G2-like	1.01333	1.21333	3.69
CiPaw.09G194300	GRAS	1.19667	1.21333	3.39667
CiPaw.08G060400	bZIP	14.81	6.27667	2.97
CiPaw.10G112200	LOB	0.0366667	0.363333	2.42
CiPaw.08G107000	OFP	13.2867	6.25333	3.07333
CiPaw.07G171900	GRF	29.9133	30.7033	3.21333
CiPaw.02G177200	AP2/ERF-ERF	0.746667	0.633333	3.85667
CiPaw.09G122300	Tify	34.5533	14.48	2.40333
CiPaw.11G077500	BES1	9.03	6	3.74
CiPaw.12G058800	SRS	1.99333	5.11	3.24667
CiPaw.15G044700	bHLH	0.27	0.65	4.40333
CiPaw.11G057600	AP2/ERF-ERF	24.8467	2.35333	2.5
CiPaw.02G014200	HB-BELL	9.10667	6.94	3.40667
CiPaw.07G059600	CSD	2.89333	9.49333	3.75667
CiPaw.14G081100	HB-HD-ZIP	6.54	9.11	3.21333
CiPaw.04G195900	GRAS	11.7933	5.05333	3.31
CiPaw.09G203800	MYB	4.05667	1.86333	3.37333
CiPaw.02G141800	C2C2-Dof	2.73667	14.38	2.93
CiPaw.05G079500	CSD	1.07333	0.896667	2.41333
CiPaw.05G171000	TCP	8.47	5.37667	2.85667
CiPaw.10G080500	FAR1	0.423333	1.76667	2.77667
CiPaw.14G050700	bZIP	4	5.64	2.78
CiPaw.11G085900	SRS	2.35333	1.57667	3.52333
CiPaw.07G152500	B3-ARF	9.88667	4.21	2.83
CiPaw.08G052800	bHLH	24.68	10.7067	2.93667
CiPaw.04G072800	FAR1	1.14	0.723333	2.82667
CiPaw.08G098400	NF-YB	0.28	0.386667	2.60333
CiPaw.08G099400	C3H	8.48	2.69333	3.09667
CiPaw.04G184100	bHLH	0.576667	0.96	2.14333
CiPaw.16G031200	HB-HD-ZIP	0.76	3.38333	3.16
CiPaw.16G103300	B3-ARF	19.0067	7.00333	2.94333
CiPaw.02G045300	MYB-related	36.7233	48.0633	3.67333
CiPaw.08G166100	NF-YC	19.12	8.52333	3.32
CiPaw.12G079500	C2C2-Dof	6.81667	6.43333	2.77667
CiPaw.06G086700	MADS-M-type	0.913333	0.673333	3.85667
CiPaw.13G029500	AP2/ERF-ERF	1.04	1.64667	3.06333
CiPaw.11G046500	NAC	8.77667	32.7467	4.14667
CiPaw.03G174500	AP2/ERF-ERF	9.07	3.16333	3.02333
CiPaw.14G092400	C2C2-YABBY	7.24667	3.98333	3.35333
CiPaw.03G072600	MYB	0.27	0.3	2.5
CiPaw.15G043400	HB-HD-ZIP	6.62333	46.3833	2.32667
CiPaw.10G050800	C2C2-Dof	0	0	3.12333
CiPaw.05G188300	C2H2	6.03	6.24333	2.18667
CiPaw.10G133600	B3-ARF	5.50333	18.73	2.89667
CiPaw.09G021200	HB-BELL	6.26	6.91667	3.07667
CiPaw.15G114200	C2C2-Dof	3.46	1.35333	2.99667
CiPaw.01G050800	AP2/ERF-ERF	3.77	6.64333	2.89667
CiPaw.02G100500	bHLH	5.35667	6.81667	2.6
CiPaw.06G044400	C2C2-Dof	10.04	7.89333	2.53667
CiPaw.02G193900	MYB	0.8	1.13333	3.04333
CiPaw.10G053100	NAC	17.6133	89.4233	2.80667
CiPaw.03G057200	MADS-M-type	0.0766667	0.133333	2.11
CiPaw.04G103800	HB-HD-ZIP	18.6667	22.04	2.77667
CiPaw.12G009000	TCP	1.25333	1.08667	2.79667
CiPaw.03G261400	LOB	0.74	2.79667	3.07667
CiPaw.08G062500	DBB	0.446667	0.92	2.48
CiPaw.07G015800	NF-YC	1.90333	0.503333	2.12
CiPaw.06G077600	MYB-related	6.68333	8.57	2.74667
CiPaw.09G157400	MYB	0.346667	0.566667	2.70333
CiPaw.12G080700	RWP-RK	5.16667	5.22	2.32
CiPaw.04G116800	HB-HD-ZIP	5.81333	7.71	2.92
CiPaw.06G107400	C2C2-CO-like	5.79333	16.1233	2.03333
CiPaw.09G007000	Trihelix	17.99	375.27	2.55
CiPaw.11G098000	GARP-G2-like	1.30667	0.903333	2.43333
CiPaw.01G133600	MYB	0.416667	2.99	2.15
CiPaw.05G135200	zf-HD	1.08667	1.56	2.3
CiPaw.10G005900	Trihelix	3.95333	5.62667	2.47
CiPaw.01G131100	CAMTA	3.42	8.87667	2.36333
CiPaw.10G165200	WRKY	16.03	10.5433	2.22333
CiPaw.01G150900	C3H	6.20667	5.17667	2.29667
CiPaw.01G112200	bHLH	6.51333	4.79	2.20667
CiPaw.03G024400	MYB	0.753333	0.656667	2.57333
CiPaw.04G040200	MYB	4.95333	5.27333	2.08
CiPaw.11G081800	AP2/ERF-ERF	7.69	4.24	2.1
CiPaw.02G057900	bHLH	0.826667	1.69667	2.4
CiPaw.10G117400	MYB	1.39667	6.4	2.47
CiPaw.11G122100	AP2/ERF-ERF	0.733333	0.786667	2.33333
CiPaw.11G150100	C2C2-YABBY	17.1567	43.84	3
CiPaw.06G088900	AP2/ERF-ERF	1.49667	1.21	2.70667
CiPaw.10G072500	GARP-G2-like	0.733333	0.766667	2.15333
CiPaw.07G003300	RWP-RK	48.55	20.8967	2.40333
CiPaw.14G078400	B3-ARF	6.31	4.49333	2.27667
CiPaw.09G059400	C2C2-LSD	9.56	7.20333	1.85667
CiPaw.06G171700	bHLH	1.6	0.1	1.96333
CiPaw.08G180300	SBP	0.56	0.376667	1.40667
CiPaw.02G121300	Tify	5.26333	3.57333	2.03
CiPaw.03G071200	GeBP	1.23667	2.28667	2.53667
CiPaw.02G181400	C2H2	1.60333	8.45	2.18
CiPaw.10G017900	HB-BELL	14.16	6.36	2.22667
CiPaw.06G020300	B3	5.84	2.70667	1.54
CiPaw.13G032700	GRAS	15.8867	25.6233	1.75333
CiPaw.11G030700	LIM	4.39667	3.34333	1.97667
CiPaw.03G024500	NAC	5.15667	8.66	1.63
CiPaw.06G039200	NAC	117.323	75.1533	1.65667
CiPaw.01G066400	WRKY	10.9667	11.24	2.55
CiPaw.04G006200	B3-ARF	5.46	6.04667	2.08
CiPaw.04G015600	NAC	45.5033	102.103	2.06
CiPaw.07G131900	FAR1	8.42	3.68333	1.88667
CiPaw.08G041600	AP2/ERF-ERF	0.293333	1.83667	2.04333
CiPaw.10G025800	HB-HD-ZIP	5.36667	7.72333	1.8
CiPaw.09G165900	HB-WOX	0.466667	1.88	2.13
CiPaw.05G143900	MYB-related	4.37	2.17667	1.98
CiPaw.09G177700	C2H2	0.656667	0.383333	1.61
CiPaw.01G218500	GRF	32.9733	14.2033	1.89667
CiPaw.15G038900	C2C2-GATA	0.05	0.17	2.15667
CiPaw.08G056900	C2C2-GATA	6.35667	5	2.33333
CiPaw.12G111200	BES1	3.45	4.91	1.61
CiPaw.11G084000	AP2/ERF-ERF	39.2867	4.29667	2.3
CiPaw.07G157200	bZIP	24.74	7.79333	1.78
CiPaw.06G143600	TCP	3.74333	6.29333	1.73
CiPaw.03G207600	GRF	11.1	6.21333	2.16333
CiPaw.01G002300	bZIP	44.9233	73.4867	1.83
CiPaw.11G134700	bHLH	0.13	0.196667	1.90333
CiPaw.07G100000	B3-ARF	136.323	55.9267	1.55333
CiPaw.07G221500	bZIP	0.22	0.416667	1.40333
CiPaw.06G109100	Trihelix	0.706667	0.803333	1.82667
CiPaw.16G043100	bZIP	2.54	3.98	1.53
CiPaw.01G055100	HB-HD-ZIP	2.48	6.53333	2.21667
CiPaw.06G143100	B3	2.32333	0.713333	1.65667
CiPaw.07G171500	bHLH	7.09	5.53	1.37333
CiPaw.07G206700	MYB	5.80333	1.26333	1.6
CiPaw.14G072200	C2H2	19.6933	10.62	1.48333
CiPaw.15G149400	C2H2	0.596667	0.933333	1.49333
CiPaw.13G057800	FAR1	3.66333	4.62667	1.41
CiPaw.03G278500	GRAS	5.05	2.12333	1.75
CiPaw.12G083900	AP2/ERF-ERF	22.6	12.1967	1.27667
CiPaw.13G028800	MYB	0.0733333	0.0366667	2.24667
CiPaw.10G061400	WRKY	0.116667	0.903333	1.1
CiPaw.09G219200	OFP	7.08667	10.89	1.86
CiPaw.10G029100	bHLH	0.0933333	0.343333	1.79
CiPaw.06G172500	AP2/ERF-ERF	87.0933	7.15	1.55667
CiPaw.08G093000	AP2/ERF-ERF	1.54333	9.47667	1.80333
CiPaw.03G122600	NAC	5.41667	7.73333	1.50333
CiPaw.02G054600	FAR1	2.45	1.93333	1.08333
CiPaw.14G026600	C2C2-YABBY	48.33	15.4133	1.10667
CiPaw.05G103600	Tify	18.6367	19.5367	1.66333
CiPaw.12G123500	MYB	0.0466667	0.676667	1.67667
CiPaw.02G034700	WRKY	1.08333	7.86	1.61
CiPaw.02G070500	SBP	18.57	19.6133	1.63333
CiPaw.03G016300	AP2/ERF-ERF	11.1533	7.79667	1.11333
CiPaw.13G008300	MADS-MIKC	23.75	8.93667	0.993333
CiPaw.10G141900	C2H2	8.87667	21.9533	1.47667
CiPaw.05G106400	TCP	0.256667	0.736667	1.29
CiPaw.07G174300	LIM	0.63	0.11	0.91
CiPaw.10G081500	NF-YB	0.536667	0.17	1.63667
CiPaw.13G047400	AP2/ERF-AP2	99.7767	49.13	1.43
CiPaw.08G032100	bHLH	1.70667	7.64	1.10667
CiPaw.04G047600	MYB	31.9167	31.8067	1.66
CiPaw.11G182400	C2H2	28.0267	8.57333	1.27667
CiPaw.09G136600	OFP	0.743333	0.483333	1.17
CiPaw.09G009800	GRF	0.783333	0.143333	1.49
CiPaw.11G124700	AP2/ERF-ERF	0.363333	0.106667	1.71333
CiPaw.12G020900	bHLH	3.07	2.04	1.31333
CiPaw.13G145300	MYB	4.20667	3.33333	1.51333
CiPaw.09G031600	GARP-G2-like	0.38	0.916667	1.31333
CiPaw.01G142200	FAR1	5.81333	4.86	1.41333
CiPaw.02G129600	GARP-G2-like	3.07667	1.13667	1.43
CiPaw.10G085700	HB-HD-ZIP	4.40333	1.92333	1.15
CiPaw.13G013900	SRS	1.33667	0.34	1.58333
CiPaw.03G059300	MYB	7.77	3.30667	1.16333
CiPaw.06G129000	C2C2-GATA	4.83333	5.05667	1.09333
CiPaw.02G135700	GRF	13.0567	4.90333	1.04
CiPaw.04G188000	GRAS	21.9933	12.5133	1.27667
CiPaw.07G084700	FAR1	0.283333	0.02	1.34
CiPaw.13G081200	MYB-related	11.53	3.25	1.76667
CiPaw.07G188700	C2C2-CO-like	9.43	3.85	1.07333
CiPaw.03G265800	NAC	6.42	9.74	0.96
CiPaw.04G013500	C2H2	0.306667	0.476667	1.23
CiPaw.08G082100	MYB	1.59333	1.82667	0.84
CiPaw.08G074100	RWP-RK	5.43	1.59333	1.22667
CiPaw.10G073300	WRKY	0.44	6.52	1.00667
CiPaw.01G083400	bHLH	1.38	3.20333	1.13333
CiPaw.03G259700	FAR1	0.0833333	0.0366667	1.12667
CiPaw.05G000600	NAC	0.443333	1.57	1.51333
CiPaw.10G138200	WRKY	0.5	0.33	1.27
CiPaw.11G012700	B3	1.86	0.783333	1.50333
CiPaw.14G081800	C2C2-GATA	5.39333	4.22	0.74
CiPaw.06G086100	GARP-G2-like	4.84	5.81333	1.07667
CiPaw.07G038200	MYB	1.69667	5.47333	0.856667
CiPaw.09G194200	GRAS	6.60667	1.81333	1.59667
CiPaw.07G119500	WRKY	0.86	10.2767	1.68
CiPaw.13G099500	MYB	0.11	0.826667	1.47333
CiPaw.15G003900	AP2/ERF-RAV	7.69333	19.8733	1.07
CiPaw.15G183700	C2H2	7.79	4.97333	1.35667
CiPaw.11G163700	TCP	2.38333	0.776667	0.773333
CiPaw.16G080300	C2C2-Dof	3.74	6.03	1.32333
CiPaw.13G117200	MYB-related	12.86	7.66333	0.893333
CiPaw.05G081000	MYB	0.593333	0.0733333	0.863333
CiPaw.12G084300	WRKY	74.1267	10.3433	0.936667
CiPaw.02G146500	HB-HD-ZIP	4.15333	2.59667	1.30667
CiPaw.02G161200	C2H2	0.16	0.0466667	1.14333
CiPaw.04G187600	NAC	2.75	0.576667	0.85
CiPaw.10G027700	SBP	1.07333	0.42	0.87
CiPaw.01G058200	MYB	0.913333	0.83	1.80667
CiPaw.05G194400	GRAS	11.1633	12.6267	0.936667
CiPaw.08G127600	bZIP	0.22	0.233333	0.816667
CiPaw.02G011500	C2C2-Dof	0.933333	2.09	0.593333
CiPaw.03G004300	NAC	10.8833	14.9067	0.63
CiPaw.09G133500	MADS-MIKC	33.8567	33.11	1.03
CiPaw.10G003900	Trihelix	4.81333	56.5967	1.27333
CiPaw.12G062200	C2C2-LSD	0.216667	0.2	0.88
CiPaw.02G012600	B3	3.63	1.43667	1.36
CiPaw.04G144800	MYB	0.123333	0.2	1.15
CiPaw.06G089200	WRKY	0.21	0.936667	1.05667
CiPaw.02G008400	HSF	3.41333	22.0233	1.05333
CiPaw.15G112800	MYB	19.86	13.3633	0.97
CiPaw.08G007200	GARP-ARR-B	5.60667	8.22	0.816667
CiPaw.08G149000	HB-HD-ZIP	0.106667	1.62333	1.24
CiPaw.03G090600	C2H2	1.53333	0.32	1.13667
CiPaw.11G114900	C2C2-Dof	3.21333	2.67333	1.04
CiPaw.16G032200	bHLH	20.6333	9.76	0.516667
CiPaw.11G088000	GARP-ARR-B	31.1333	2.43667	0.716667
CiPaw.02G164200	TCP	0.166667	0.246667	0.85
CiPaw.04G197100	NF-YB	0.416667	0.0933333	0.763333
CiPaw.05G131200	FAR1	0.236667	0	0.68
CiPaw.05G258400	AP2/ERF-ERF	2.61333	4.2	0.806667
CiPaw.07G197800	bHLH	56.2467	35.53	0.5
CiPaw.10G129200	MYB	2.14	2.26333	0.686667
CiPaw.14G025900	GRAS	10.2533	3.94667	0.793333
CiPaw.14G069800	C2C2-Dof	1.83667	1.25333	0.643333
CiPaw.06G160500	MADS-MIKC	0.06	0.253333	0.693333
CiPaw.10G164400	OFP	1.53	1.9	0.81
CiPaw.13G008900	bZIP	0.663333	0.286667	1.07333
CiPaw.08G140800	AP2/ERF-AP2	12.1467	11.7233	0.74
CiPaw.06G062000	TCP	2.19333	1.34	0.833333
CiPaw.02G173600	C2C2-GATA	106.06	50.9967	1.23667
CiPaw.01G016500	bHLH	10.8667	5.66	0.703333
CiPaw.04G083300	NAC	3.23667	2.35333	0.866667
CiPaw.10G068800	HB-HD-ZIP	4.38	4.42333	0.86
CiPaw.12G012400	NAC	2.57	5.50333	1.01667
CiPaw.16G051200	C2C2-Dof	0.46	1.54	1.26
CiPaw.05G112600	S1Fa-like	0.423333	0.26	1.04667
CiPaw.11G084200	AP2/ERF-ERF	2.27	8.94333	0.86
CiPaw.03G208600	MYB	4.95333	0.22	0.583333
CiPaw.14G039100	FAR1	0.853333	0.0233333	0.68
CiPaw.15G144900	Tify	3.03	0.726667	0.566667
CiPaw.05G068100	bZIP	42.45	20.09	0.346667
CiPaw.10G088600	B3-ARF	3.04667	2.54667	0.863333
CiPaw.04G171400	AP2/ERF-ERF	0.0433333	0.166667	1.00333
CiPaw.05G206500	NAC	4.49667	30.9567	0.883333
CiPaw.03G057700	WRKY	0.386667	0.116667	0.79
CiPaw.05G126700	C2H2	1.1	0.316667	1.01
CiPaw.08G055400	MADS-MIKC	0.28	0.19	0.65
CiPaw.13G114200	B3-ARF	4.47667	4.03667	0.72
CiPaw.10G051700	AP2/ERF-ERF	0	0.616667	0.933333
CiPaw.12G067600	HB-HD-ZIP	3.96667	2.20667	0.673333
CiPaw.10G053400	B3-ARF	6.23667	2.93667	1.06
CiPaw.01G019200	B3	2.62	0.913333	0.513333
CiPaw.06G107800	Tify	1.03	1.5	0.493333
CiPaw.08G002500	bHLH	2.17667	1.39	0.823333
CiPaw.11G203400	NF-YB	0.36	0.0566667	0.476667
CiPaw.14G005700	GRAS	1.28	0.33	0.816667
CiPaw.14G060600	C2H2	6.78667	5.66333	0.506667
CiPaw.16G042400	bHLH	0.3	1.20667	0.743333
CiPaw.06G015900	C3H	0.473333	3.25333	0.84
CiPaw.11G061400	GRAS	1.40667	0.0533333	0.74
CiPaw.11G152700	GRAS	13.2733	7.00667	0.63
CiPaw.04G002000	B3	48.0633	25.5867	0.53
CiPaw.06G103300	SBP	1.99	1.03667	0.68
CiPaw.09G031800	SBP	3.32	0.926667	0.76
CiPaw.03G105900	MYB	0.263333	0.0166667	0.463333
CiPaw.09G062600	AP2/ERF-ERF	4.8	2.15	0.54
CiPaw.08G163100	C2H2	0.906667	0.253333	0.756667
CiPaw.09G069700	C2C2-Dof	1.77667	12.4033	0.54
CiPaw.01G254500	WRKY	4.18333	4.48333	0.476667
CiPaw.09G156600	MYB	0.0233333	0.146667	0.57
CiPaw.02G008000	bHLH	0.0233333	0.0233333	0.28
CiPaw.02G189300	LIM	14.9967	4.7	0.576667
CiPaw.08G055800	MYB-related	6.01	3.27333	0.67
CiPaw.15G043000	MYB	1.40333	2.03	0.563333
CiPaw.03G203100	AP2/ERF-ERF	18.1633	1.15667	0.336667
CiPaw.09G064100	NAC	1.07	2.29	0.446667
CiPaw.09G188000	C2H2	29.42	10.8333	1.13667
CiPaw.13G151400	SRS	2.04667	1.31	0.44
CiPaw.07G227700	AP2/ERF-ERF	1.65	9.98333	0.88
CiPaw.13G106500	LOB	1.99	4.97667	0.8
CiPaw.01G140000	FAR1	0.243333	0	0.373333
CiPaw.07G055400	C2C2-GATA	2.04	5.17	0.753333
CiPaw.02G185200	GRAS	0.376667	0.13	0.49
CiPaw.11G070100	FAR1	0.303333	0.0133333	0.703333
CiPaw.14G056500	GARP-G2-like	0	0.06	0.643333
CiPaw.04G128900	GARP-G2-like	0	0	0.276667
CiPaw.07G115700	LOB	0.846667	0.123333	0.326667
CiPaw.07G184800	AP2/ERF-ERF	15.05	10.2967	0.703333
CiPaw.01G139200	FAR1	0.283333	0.01	0.663333
CiPaw.02G148700	HB-HD-ZIP	1.47	0.643333	0.603333
CiPaw.03G191000	WRKY	0	0.0566667	0.52
CiPaw.09G151200	NAC	0.156667	2.74333	0.35
CiPaw.01G078400	C2C2-Dof	2.47333	3.21333	0.576667
CiPaw.01G300400	bHLH	2.18	1.58333	0.306667
CiPaw.04G039000	SBP	0.69	0.236667	0.49
CiPaw.07G019800	C2H2	1.23667	1.32	0.553333
CiPaw.09G021800	NF-YA	10.25	3.14667	0.343333
CiPaw.01G139300	GRAS	0.0433333	0.19	0.516667
CiPaw.03G027500	NAC	0.873333	0.423333	0.276667
CiPaw.04G051500	MYB-related	0.0333333	0.1	0.473333
CiPaw.07G203400	HB-HD-ZIP	3.84333	3.53667	0.563333
CiPaw.07G222500	AP2/ERF-ERF	1.44	2.47667	0.306667
CiPaw.13G036400	Trihelix	1.52667	0.733333	0.44
CiPaw.05G107700	MADS-MIKC	26.23	25.1433	0.376667
CiPaw.02G045800	NAC	9.72667	9.93667	0.443333
CiPaw.03G099200	bHLH	0.03	0.566667	0.226667
CiPaw.11G191100	MYB	5.40333	9.98333	0.42
CiPaw.14G025100	C2H2	0.703333	6.37333	0.673333
CiPaw.16G078600	NAC	0.123333	0.233333	0.493333
CiPaw.03G065400	C3H	2.78333	0.783333	0.85
CiPaw.06G017700	FAR1	0.116667	0.106667	0.593333
CiPaw.11G050300	C2H2	0.756667	0.243333	0.463333
CiPaw.13G063800	bZIP	2.25	3.07	0.426667
CiPaw.04G010500	AP2/ERF-ERF	5.48	6.39333	0.556667
CiPaw.07G125900	WRKY	0.216667	0.526667	0.44
CiPaw.08G115100	WRKY	0.226667	0.03	0.51
CiPaw.10G054500	AP2/ERF-ERF	0.1	0.746667	0.296667
CiPaw.15G056200	FAR1	0.06	0.00333333	0.34
CiPaw.06G105800	TCP	0.666667	5.71	0.9
CiPaw.03G159500	MYB-related	0.13	0.186667	0.423333
CiPaw.11G142100	TCP	3.16	0.703333	0.246667
CiPaw.12G025400	bHLH	0.823333	4.91333	0.5
CiPaw.13G066000	LOB	2.90333	1.02333	0.243333
CiPaw.04G024300	HB-HD-ZIP	3.73	3.60333	0.523333
CiPaw.05G025200	bHLH	1.76	1.17	0.466667
CiPaw.06G110700	AP2/ERF-ERF	0.0433333	0	0.203333
CiPaw.05G119300	bZIP	0.87	2.78333	0.306667
CiPaw.06G123000	MYB	1.88	0.136667	0.526667
CiPaw.07G101200	DBB	0.843333	1.66667	0.583333
CiPaw.11G053400	HB-other	0.04	0.473333	0.673333
CiPaw.01G216300	Tify	5.52333	6.04	0.41
CiPaw.03G018700	MADS-MIKC	215.533	159.75	0.556667
CiPaw.05G039100	NAC	1.11667	1.17667	0.32
CiPaw.02G012800	B3	0.65	0.703333	0.27
CiPaw.08G104800	bHLH	1.03	0.68	0.273333
CiPaw.03G214900	LOB	0	0	0.273333
CiPaw.05G175000	GARP-ARR-B	1.76333	1.17667	0.456667
CiPaw.09G061800	C2C2-Dof	3.02	2.07667	0.52
CiPaw.09G119400	B3-ARF	2.28667	1.69	0.453333
CiPaw.15G130500	LOB	0.0466667	19.6767	0.416667
CiPaw.05G212700	GRF	6.81	2.64333	0.306667
CiPaw.02G066500	GARP-G2-like	2.64667	0.96	0.603333
CiPaw.07G128300	FAR1	0.166667	0.0566667	0.526667
CiPaw.11G091300	NAC	2.56667	1.10333	0.26
CiPaw.15G174800	bHLH	17.5	5.91333	0.583333
CiPaw.11G123000	WRKY	6.38333	0.34	0.33
CiPaw.13G095800	C2C2-Dof	0.866667	0.966667	0.273333
CiPaw.03G162100	MYB-related	15.0967	1.01667	0.436667
CiPaw.09G115500	HB-HD-ZIP	1.18667	0.6	0.32
CiPaw.13G033600	PLATZ	1.35333	0.45	0.28
CiPaw.16G029100	HB-BELL	1.40667	0.36	0.48
CiPaw.01G295500	MYB	4.66333	1.71333	0.37
CiPaw.02G001100	GRF	4.67	1.46333	0.366667
CiPaw.04G021100	MYB	1.72333	1.70333	0.47
CiPaw.09G039300	MADS-MIKC	0.856667	1.12	0.32
CiPaw.12G070100	BBR-BPC	12.91	4.73667	0.3
CiPaw.11G097700	HB-HD-ZIP	4.06	2.75667	0.283333
CiPaw.13G126700	C2C2-YABBY	0.863333	1.10667	0.346667
CiPaw.14G046800	FAR1	0.0433333	0	0.266667
CiPaw.01G006200	LOB	18.7	21.9533	0.643333
CiPaw.07G233300	C2C2-CO-like	2.98333	3.93667	0.273333
CiPaw.08G100500	B3-ARF	0.536667	0.12	0.176667
CiPaw.12G011300	NAC	0.09	0	0.286667
CiPaw.12G061800	NAC	8.02667	1.24	0.33
CiPaw.16G100500	HB-HD-ZIP	0.0466667	0.0533333	0.463333
CiPaw.07G209100	bZIP	6.24333	6.72333	0.236667
CiPaw.08G109700	C2H2	6.24	2.77333	0.326667
CiPaw.09G000800	GARP-G2-like	0.96	0.486667	0.31
CiPaw.01G080600	bHLH	2.23667	0.553333	0.246667
CiPaw.02G018400	zf-HD	1.90667	1.74667	0.37
CiPaw.02G160800	AP2/ERF-ERF	3.18	2.15333	0.123333
CiPaw.05G236600	B3	2.96	1.18667	0.133333
CiPaw.14G049000	B3	3.44333	0.233333	0.276667
CiPaw.01G015100	AP2/ERF-AP2	4.67	5.27333	0.2
CiPaw.03G019800	zf-HD	6.69667	0.693333	0.523333
CiPaw.03G161300	HB-HD-ZIP	5.2	5.30333	0.223333
CiPaw.05G042300	WRKY	0.11	0.423333	0.326667
CiPaw.06G096500	bZIP	0	0.0366667	0.41
CiPaw.10G142200	C2H2	1.92333	1.39333	0.393333
CiPaw.11G036600	LOB	1.39333	0.143333	0.323333
CiPaw.11G094900	bHLH	1.89333	0.523333	0.113333
CiPaw.01G243900	CPP	2.88333	0.573333	0.236667
CiPaw.03G083400	MADS-MIKC	26.5033	19.3233	0.136667
CiPaw.04G174200	MYB	5.16667	2.81667	0.233333
CiPaw.13G080100	C2H2	1.70333	1.10333	0.243333
CiPaw.16G115500	GARP-ARR-B	1.22	1.03667	0.376667
CiPaw.01G218400	GRAS	0.233333	0	0.133333
CiPaw.01G272200	B3-ARF	3.15	1.02667	0.213333
CiPaw.04G014500	AP2/ERF-ERF	0.126667	0	0.166667
CiPaw.04G172600	C2C2-YABBY	0.763333	2.21333	0.353333
CiPaw.14G026400	PLATZ	0	0.02	0.413333
CiPaw.15G127200	MYB	0.55	0.0766667	0.173333
CiPaw.16G043000	bZIP	2.44667	0.746667	0.416667
CiPaw.01G099500	FAR1	4.12333	1.93667	0.313333
CiPaw.04G182900	AP2/ERF-ERF	1.19	0.346667	0.16
CiPaw.06G082600	HB-HD-ZIP	6.35333	2.26	0.206667
CiPaw.08G006500	WRKY	4.17667	4.06667	0.136667
CiPaw.12G085600	AP2/ERF-ERF	0.4	0	0.22
CiPaw.13G104700	AP2/ERF-AP2	1.28	1.48667	0.343333
CiPaw.01G285500	C2C2-Dof	0.283333	0.993333	0.383333
CiPaw.03G016700	AP2/ERF-ERF	2.72	5.57333	0.106667
CiPaw.03G216700	C2C2-GATA	0.0233333	0.07	0.223333
CiPaw.03G258900	AP2/ERF-ERF	0.35	4.75333	0.23
CiPaw.14G037700	AP2/ERF-AP2	86.47	54.88	0.4
CiPaw.02G173700	B3-ARF	3.05	5.79667	0.13
CiPaw.03G033200	E2F-DP	0.853333	0.206667	0.296667
CiPaw.04G062400	FAR1	0.65	0.143333	0.253333
CiPaw.06G116400	RWP-RK	0.0666667	0	0.296667
CiPaw.14G041100	bHLH	6.09667	2.32333	0.19
CiPaw.15G150900	HB-HD-ZIP	0.793333	0.43	0.166667
CiPaw.01G027200	B3	0.05	0	0.193333
CiPaw.01G282800	C2H2	1.38333	2.05333	0.14
CiPaw.07G038700	HB-HD-ZIP	17.9633	37.5833	0.363333
CiPaw.08G136000	C2C2-GATA	3.87	8.29	0.34
CiPaw.09G065800	HB-WOX	1.5	1.67667	0.306667
CiPaw.10G006500	GRF	0.17	0.0233333	0.26
CiPaw.14G049500	AP2/ERF-ERF	1.51333	3.55	0.36
CiPaw.01G209400	GARP-G2-like	0	0.01	0.43
CiPaw.06G007700	WRKY	14.4533	11.02	0.206667
CiPaw.06G024100	B3-ARF	1.06667	0.463333	0.293333
CiPaw.06G169400	MYB	0.25	1.07333	0.35
CiPaw.09G191100	E2F-DP	0.71	0.2	0.17
CiPaw.11G129700	WRKY	4.2	21.2667	0.166667
CiPaw.04G146300	NF-YA	10.01	6.27	0.286667
CiPaw.05G142800	bHLH	2.22	1.95333	0.236667
CiPaw.09G206900	MYB-related	3.18	1.61333	0.27
CiPaw.13G129300	HB-BELL	5.66	7.54333	0.133333
CiPaw.14G119000	C3H	1.49333	0.53	0.29
CiPaw.02G097500	OFP	0.773333	0.16	0.0966667
CiPaw.02G133900	Tify	2.35667	2.54	0.146667
CiPaw.07G029800	HB-KNOX	0.996667	0.386667	0.113333
CiPaw.12G100100	HB-KNOX	2.09667	2.77667	0.15
CiPaw.15G052500	WRKY	2.86	2.94667	0.1
CiPaw.03G281000	SAP	0.416667	0.0233333	0.16
CiPaw.04G186200	AP2/ERF-ERF	0	0.276667	0.15
CiPaw.05G230000	B3-ARF	6.82667	2.23	0.106667
CiPaw.09G128600	WRKY	0.77	5	0.22
CiPaw.10G058900	C2C2-Dof	1.56667	3.81667	0.0933333
CiPaw.14G085300	HB-BELL	2.59	1.42667	0.23
CiPaw.02G135600	GRAS	0.19	0.0133333	0.156667
CiPaw.03G198800	FAR1	0	0.00666667	0.1
CiPaw.05G202200	HB-HD-ZIP	3.97667	3.13	0.256667
CiPaw.08G025500	AP2/ERF-ERF	3.07333	3.42667	0.256667
CiPaw.08G181800	HB-WOX	18.13	10.44	0.326667
CiPaw.14G098600	NAC	40.7233	1.39667	0.0866667
CiPaw.01G073900	WRKY	14.5567	9.84	0.163333
CiPaw.03G099900	MADS-MIKC	11.6967	13.7933	0.136667
CiPaw.04G094400	bZIP	0.586667	0.903333	0.16
CiPaw.05G151300	MYB	1.65667	1.45333	0.146667
CiPaw.06G078400	bHLH	1.94333	3.48	0.13
CiPaw.08G019300	FAR1	0.763333	0.54	0.223333
CiPaw.11G039600	WRKY	0.0466667	0.883333	0.146667
CiPaw.03G263000	AP2/ERF-ERF	0	0.586667	0.24
CiPaw.09G047100	bHLH	2.08333	0.78	0.143333
CiPaw.03G266600	GRAS	0.38	0.0633333	0.223333
CiPaw.04G069500	MADS-M-type	1.08333	1.04	0.363333
CiPaw.04G180300	LOB	0.26	0.833333	0.126667
CiPaw.12G022800	E2F-DP	0.996667	0.0666667	0.0466667
CiPaw.15G079300	MYB-related	0.56	1.41	0.0466667
CiPaw.01G186300	AP2/ERF-ERF	0.0166667	1.23	0.106667
CiPaw.05G137900	HB-HD-ZIP	7.95	3.53	0.1
CiPaw.11G079500	C2H2	1.57	1.86	0.153333
CiPaw.13G051900	bHLH	2.53667	3.62	0.0633333
CiPaw.01G228200	FAR1	0.0433333	0	0.103333
CiPaw.02G194400	LOB	17.02	14.5133	0.43
CiPaw.05G188500	FAR1	0.236667	0.0133333	0.183333
CiPaw.07G172500	bZIP	0.593333	2.45667	0.12
CiPaw.07G185000	AP2/ERF-ERF	0.553333	1.54333	0.256667
CiPaw.10G088500	FAR1	0.0933333	0	0.05
CiPaw.10G098600	MADS-MIKC	29.0467	23.07	0.153333
CiPaw.16G032900	HB-HD-ZIP	0.956667	0.136667	0.04
CiPaw.03G143200	FAR1	0	0.00666667	0.12
CiPaw.03G214200	bHLH	0	0.463333	0.0966667
CiPaw.05G018400	LIM	3.10667	0.92	0.426667
CiPaw.05G051300	TCP	0.566667	0.976667	0.133333
CiPaw.07G040800	bHLH	0.406667	0.56	0.16
CiPaw.10G145100	C2C2-Dof	0.446667	0.233333	0.0366667
CiPaw.11G056300	MADS-MIKC	1.65333	2.54	0.176667
CiPaw.11G056900	GARP-G2-like	1.62333	2.10333	0.27
CiPaw.12G030100	MYB	1.68	0.66	0.166667
CiPaw.15G043900	FAR1	0.266667	0.0333333	0.11
CiPaw.01G261400	LOB	1.04	1.58333	0.0666667
CiPaw.03G045200	NAC	0.05	0.24	0.0333333
CiPaw.05G065800	bHLH	0.803333	0.643333	0.05
CiPaw.07G161300	bHLH	6.01333	7.38667	0.0633333
CiPaw.07G176400	LOB	17.5933	4.57667	0.0666667
CiPaw.14G008400	Trihelix	7.87333	3.33	0.0933333
CiPaw.01G034700	GRAS	2.78	2.54333	0.103333
CiPaw.03G179400	SBP	3.56333	0.51	0.0566667
CiPaw.03G226800	AP2/ERF-ERF	0.17	0.27	0.0466667
CiPaw.04G068100	AP2/ERF-ERF	40.8933	1.36	0.146667
CiPaw.05G107500	SBP	1.36333	0.953333	0.143333
CiPaw.05G138200	MYB	1.06667	0.156667	0.1
CiPaw.05G223700	AP2/ERF-ERF	3.32	4.43333	0.23
CiPaw.08G058100	bHLH	20.2333	10.3767	0.06
CiPaw.08G135100	DBB	3.21333	2.16	0.03
CiPaw.10G015100	OFP	2.04333	0.45	0.0466667
CiPaw.11G184800	MYB-related	1.75667	0.35	0.166667
CiPaw.14G020900	AP2/ERF-ERF	2.02333	5.94333	0.06
CiPaw.14G077800	LOB	0.396667	37.3033	0.286667
CiPaw.01G004500	GRAS	1.88667	0.643333	0.0633333
CiPaw.01G233500	AP2/ERF-ERF	1.86	1.69	0.0533333
CiPaw.05G227000	C2H2	17.1467	7.01333	0.0266667
CiPaw.07G184400	C3H	34.6333	12.9267	0.233333
CiPaw.09G006700	HB-HD-ZIP	0.0266667	0	0.123333
CiPaw.03G083700	MYB	0.93	0.09	0.0933333
CiPaw.03G263900	MYB	0.0233333	0.263333	0.29
CiPaw.04G184900	LOB	0.73	2.98333	0.0633333
CiPaw.04G186500	MYB	1.34667	2.58667	0.22
CiPaw.05G186200	C2C2-YABBY	0.1	0.02	0.273333
CiPaw.06G086300	C2C2-Dof	1.35	0.633333	0.08
CiPaw.09G088400	HB-HD-ZIP	1.11667	0.366667	0.0766667
CiPaw.11G204200	NF-YB	6.1	3.77333	0.0233333
CiPaw.15G040000	HB-BELL	5.27333	1.33	0.123333
CiPaw.03G247400	MYB	6.09333	1.14	0.103333
CiPaw.05G052000	B3	3.49333	0.763333	0.0866667
CiPaw.05G090800	NAC	9.66667	0.433333	0.04
CiPaw.07G151100	E2F-DP	0	0.0333333	0.163333
CiPaw.08G031100	WRKY	45.8833	24.5433	0.0433333
CiPaw.09G165400	MYB	11.5533	7.57333	0.0566667
CiPaw.09G180900	AP2/ERF-AP2	0.69	0.66	0.0633333
CiPaw.10G019000	NF-YA	0.473333	0.0766667	0.1
CiPaw.11G026000	C2C2-Dof	2.60333	1.00667	0.09
CiPaw.12G009900	MADS-MIKC	5.38	7.06	0.0866667
CiPaw.12G052400	C2H2	2.04333	2.18667	0.0633333
CiPaw.14G028700	Trihelix	3.62333	1.84	0.27
CiPaw.01G120900	AP2/ERF-ERF	0.2	0.99	0.0933333
CiPaw.01G219800	FAR1	0.48	0.583333	0.133333
CiPaw.01G307000	WRKY	1.16	0.276667	0.0166667
CiPaw.03G007900	C2C2-CO-like	0.806667	1.56667	0.05
CiPaw.04G006100	C2C2-CO-like	8.86	5.55	0.143333
CiPaw.04G061400	MYB	0.216667	0.653333	0.0166667
CiPaw.04G067900	AP2/ERF-ERF	44.74	6.27	0.14
CiPaw.05G133800	GARP-G2-like	7.23667	4.61667	0.1
CiPaw.05G135700	NAC	0.316667	0	0.0166667
CiPaw.05G215800	MYB	0.146667	0.39	0.0933333
CiPaw.07G126600	MYB	1.49333	1.56667	0.0166667
CiPaw.08G026300	C2C2-GATA	2.83333	0.41	0.06
CiPaw.11G132000	HB-BELL	0.343333	0.136667	0.0333333
CiPaw.13G065000	OFP	0.943333	0.19	0.15
CiPaw.03G217700	MYB-related	0.0766667	1.62	0.0433333
CiPaw.03G237300	GARP-G2-like	1.86667	0.516667	0.03
CiPaw.06G026400	C2H2	0.21	0.0666667	0.0133333
CiPaw.06G082400	MYB	0.373333	0.136667	0.0566667
CiPaw.08G149200	MYB	0.11	0.28	0.0133333
CiPaw.08G178900	GeBP	0.44	0	0.05
CiPaw.10G015500	E2F-DP	0.566667	0.663333	0.163333
CiPaw.12G007700	C2H2	0.213333	0.393333	0.0133333
CiPaw.16G061200	NAC	0.203333	0	0.0133333
CiPaw.01G027300	B3	0.476667	0.0966667	0.0933333
CiPaw.04G114200	WRKY	0.01	0.0733333	0.183333
CiPaw.07G092400	bHLH	2.49667	2.07333	0.133333
CiPaw.07G171600	AP2/ERF-AP2	1.91333	0.68	0.0566667
CiPaw.09G200500	HB-BELL	0.26	0.323333	0.0866667
CiPaw.11G140700	GRAS	3.03	0.1	0.0733333
CiPaw.12G106300	NAC	0.3	0.0166667	0.01
CiPaw.13G116900	HB-BELL	2.19667	2.42667	0.05
CiPaw.01G025800	C2C2-Dof	0.243333	0.153333	0.0166667
CiPaw.01G055900	MYB	0.393333	0.04	0.01
CiPaw.01G071100	FAR1	0.1	0	0
CiPaw.01G074100	MYB-related	2.93	0.763333	0.0833333
CiPaw.01G116900	NAC	0.113333	0.79	0.143333
CiPaw.01G232700	C2C2-GATA	0.45	0.08	0
CiPaw.01G235700	HB-HD-ZIP	1.37333	0.573333	0.03
CiPaw.01G258200	MADS-MIKC	6.52333	4.14	0
CiPaw.01G276300	LOB	0.05	0.76	0
CiPaw.02G002600	GRAS	0.933333	0.39	0.02
CiPaw.02G029000	MYB	0.716667	0.03	0.0133333
CiPaw.02G041700	MYB	0.11	0.5	0
CiPaw.02G045200	bHLH	1.52	0.246667	0
CiPaw.02G066100	bHLH	0.426667	0.303333	0.0133333
CiPaw.02G091900	FAR1	0.23	0.03	0
CiPaw.02G115500	C2H2	1.49667	0.116667	0
CiPaw.02G135900	MYB	0.423333	1.34667	0
CiPaw.02G147200	AP2/ERF-ERF	2.52667	0.196667	0
CiPaw.02G166900	LOB	0.383333	0.313333	0
CiPaw.02G170700	C2H2	0.546667	0.126667	0
CiPaw.02G181300	AP2/ERF-ERF	0.293333	0.08	0
CiPaw.03G016200	AP2/ERF-ERF	1.95	0.0266667	0
CiPaw.03G020600	C2H2	0.263333	0.04	0
CiPaw.03G021800	AP2/ERF-ERF	0.29	0	0.126667
CiPaw.03G039900	MYB	0.416667	0	0
CiPaw.03G061600	bHLH	1.45333	0.343333	0.0333333
CiPaw.03G075100	C2H2	0.216667	0.153333	0.03
CiPaw.03G075700	NAC	0.17	0.45	0
CiPaw.03G080600	bZIP	0.77	0.16	0
CiPaw.03G102100	AP2/ERF-ERF	42.8733	6.18333	0
CiPaw.03G163600	bHLH	1.13667	0.47	0.06
CiPaw.03G167400	MYB	0.3	0.503333	0
CiPaw.03G167500	MYB	0.376667	0.68	0
CiPaw.03G182100	NAC	0.936667	0.8	0
CiPaw.03G208900	MYB	7.62333	1.39	0.0933333
CiPaw.03G209300	MYB	0.16	0.0166667	0
CiPaw.03G231800	OFP	2.27667	0.356667	0
CiPaw.03G252900	MYB	2.16	3.31333	0.02
CiPaw.03G255700	LOB	0.666667	0.526667	0
CiPaw.03G263100	AP2/ERF-ERF	0.153333	0.986667	0.0566667
CiPaw.03G263300	AP2/ERF-ERF	0.406667	7.99	0.21
CiPaw.04G008300	AP2/ERF-ERF	15.3867	8.34667	0.17
CiPaw.04G009900	AP2/ERF-ERF	39.1033	2.72667	0.19
CiPaw.04G017300	zf-HD	3.55	1.97	0
CiPaw.04G018400	HB-HD-ZIP	0.5	0.496667	0.0366667
CiPaw.04G026500	MYB	0.216667	0.0233333	0
CiPaw.04G049700	NAC	0.196667	0.103333	0.0233333
CiPaw.04G052400	MADS-MIKC	17.6233	12.1533	0.0266667
CiPaw.04G068000	AP2/ERF-ERF	22.21	0.783333	0.1
CiPaw.04G069100	MADS-MIKC	0.0266667	0.183333	0
CiPaw.04G121700	MYB-related	0.56	0.0933333	0
CiPaw.04G127400	bHLH	1.07333	5.06333	0.0366667
CiPaw.04G144900	MYB	0.256667	0.666667	0.09
CiPaw.04G159700	AP2/ERF-ERF	0.42	0.133333	0
CiPaw.05G098900	C2H2	0.95	0.0966667	0
CiPaw.05G136800	TCP	0.203333	0	0
CiPaw.05G139200	AP2/ERF-ERF	0.176667	0.05	0
CiPaw.05G170200	MADS-MIKC	2.89333	0.43	0
CiPaw.05G206600	NAC	0.07	0.256667	0
CiPaw.05G248700	MYB	0.09	0.243333	0
CiPaw.05G257600	MYB-related	0.25	1.12	0.0933333
CiPaw.06G007600	bHLH	0.4	0.106667	0.02
CiPaw.06G012400	MYB	0.983333	1.55	0.0366667
CiPaw.06G055100	PLATZ	0.87	0.473333	0
CiPaw.06G061600	MADS-MIKC	0.26	0.0633333	0
CiPaw.06G117300	NAC	6.88667	0.156667	0
CiPaw.06G133200	bZIP	0.483333	0.326667	0
CiPaw.07G014900	bHLH	37.9367	11.5333	0.0533333
CiPaw.07G054700	SRS	0.113333	0.03	0
CiPaw.07G083400	AP2/ERF-AP2	0.31	0.116667	0
CiPaw.07G090000	OFP	0.33	1.08333	0
CiPaw.07G118000	GRAS	0.37	0.796667	0
CiPaw.07G120900	MYB	0.14	0.77	0.0233333
CiPaw.07G145300	bZIP	0.846667	0.56	0.0533333
CiPaw.07G184700	AP2/ERF-ERF	0.0533333	0.686667	0.08
CiPaw.07G191200	C2H2	0.4	0.0366667	0
CiPaw.07G204500	AP2/ERF-ERF	0.42	0.236667	0.0266667
CiPaw.07G208700	NAC	0.43	0	0
CiPaw.07G228400	GARP-ARR-B	2.41	0.486667	0.09
CiPaw.07G229500	WRKY	0.233333	0.986667	0.0866667
CiPaw.08G007600	AP2/ERF-ERF	0.936667	0.0966667	0
CiPaw.08G041900	AP2/ERF-ERF	11.0533	1.14333	0.0266667
CiPaw.08G045300	MYB	0	0	0.166667
CiPaw.08G052700	AP2/ERF-AP2	0.563333	0.02	0
CiPaw.08G104100	bHLH	0.6	0	0
CiPaw.09G001200	C2C2-GATA	0.53	0.463333	0.0233333
CiPaw.09G005000	PLATZ	8.42667	3.03667	0.06
CiPaw.09G018500	OFP	0.0766667	1.19	0
CiPaw.09G018600	OFP	0.536667	0.223333	0
CiPaw.09G029400	HB-HD-ZIP	0.336667	0.293333	0
CiPaw.09G034700	C2H2	0.77	0.523333	0.0366667
CiPaw.09G061600	B3	0.44	0.116667	0
CiPaw.09G061900	SBP	0.546667	0.0933333	0.0166667
CiPaw.09G066100	AP2/ERF-ERF	4.98333	3.31	0
CiPaw.09G069300	bHLH	0.343333	1.77	0.02
CiPaw.09G075700	MADS-MIKC	0.476667	0.326667	0
CiPaw.09G150700	LOB	1.52667	0.556667	0
CiPaw.09G166000	MYB	2.69	3.71	0.01
CiPaw.09G197500	C2H2	0.633333	0.426667	0
CiPaw.10G002400	PLATZ	4.48	1.59	0.0233333
CiPaw.10G012100	NAC	4.53667	4.44667	0
CiPaw.10G015200	OFP	0.263333	0.183333	0
CiPaw.10G051000	SBP	0.15	0.29	0
CiPaw.10G059800	GARP-G2-like	0.386667	0.02	0
CiPaw.10G074400	HB-KNOX	0.626667	0.443333	0.02
CiPaw.10G127500	C2H2	0.58	0.19	0
CiPaw.11G003200	NAC	1.13667	1.26	0
CiPaw.11G021800	MYB	0.51	0.28	0.0266667
CiPaw.11G032500	E2F-DP	2.78	0.57	0
CiPaw.11G056200	SBP	0.26	0.203333	0.0166667
CiPaw.11G062800	MYB	0.236667	1.05333	0.0166667
CiPaw.11G111900	HB-HD-ZIP	1.72	0.0833333	0.0433333
CiPaw.11G141300	AP2/ERF-ERF	2.27	1.00667	0
CiPaw.11G141400	AP2/ERF-ERF	18.86	3.03667	0.0566667
CiPaw.11G177100	bHLH	0.3	0.196667	0
CiPaw.12G002800	NAC	8.91333	9.86	0.0533333
CiPaw.12G095100	NF-YC	3	3.58667	0
CiPaw.12G098500	AP2/ERF-ERF	9.67667	1.45333	0
CiPaw.12G098600	AP2/ERF-ERF	11.7467	2.50667	0.03
CiPaw.12G125500	C2H2	1.06667	0.146667	0
CiPaw.12G142000	MYB	0.21	0	0
CiPaw.12G142600	C2H2	0.196667	0.01	0.01
CiPaw.13G014700	Trihelix	1.96667	0.796667	0
CiPaw.13G026900	AP2/ERF-ERF	0.463333	0.77	0
CiPaw.13G030500	SBP	0.273333	0	0
CiPaw.13G033800	C2C2-YABBY	2.38333	0.773333	0.0733333
CiPaw.13G103200	HB-WOX	3.34333	2.26	0
CiPaw.13G108600	B3-ARF	2.49333	0.75	0.0166667
CiPaw.13G131900	OFP	1.16	1.38	0.303333
CiPaw.13G133600	NAC	2.67667	0.61	0
CiPaw.14G003700	MADS-MIKC	3.46667	0.936667	0.0166667
CiPaw.14G077100	C2C2-Dof	2.33	1.92333	0.0633333
CiPaw.14G098500	NAC	12.51	0.496667	0.0133333
CiPaw.14G113700	SRS	0.123333	0.0166667	0
CiPaw.15G004000	C2H2	1.18333	0.123333	0
CiPaw.15G020300	C2C2-Dof	0.2	0	0
CiPaw.15G063900	MYB	14.1133	1.19333	0
CiPaw.15G081700	NAC	0.42	0.0166667	0
CiPaw.15G085100	C2C2-CO-like	0	0.22	0.0266667
CiPaw.15G087700	WRKY	1.08333	0.196667	0
CiPaw.15G109900	NAC	0	0.296667	0.0166667
CiPaw.16G003200	AP2/ERF-RAV	0.553333	2.83667	0.0633333
CiPaw.16G004200	bZIP	1.75667	0.336667	0.0766667
CiPaw.16G040000	HB-WOX	4.19	0.843333	0
CiPaw.16G042200	HSF	1.37667	0.38	0
CiPaw.16G052000	GARP-G2-like	1.17	0.916667	0
CiPaw.16G079400	MYB	0.366667	0	0
CiPaw.16G084300	MYB	0.473333	0.02	0.0633333
CiPaw.16G093000	HB-WOX	0.25	0	0
CiPaw.16G114500	bHLH	27.06	7.55	0.226667
CiPaw.16G119700	FAR1	0.193333	0.0133333	0.05

## Sheet: Table S7
Table S7. Expression patterns of 718 differentially expressed TF genes identified during pecan seed development.
Gene	S1	S2	S3
CiPaw.01G001200-bHLH	5.33333	5.63667	12.2833
CiPaw.01G002300-bZIP	44.9233	73.4867	1.83
CiPaw.01G004100-MYB-related	26.6833	21.2967	9.82333
CiPaw.01G012800-MYB	30.6033	70.2967	123.273
CiPaw.01G014300-WRKY	50.3567	92.8	17.3833
CiPaw.01G015100-AP2/ERF-AP2	4.67	5.27333	0.2
CiPaw.01G016500-bHLH	10.8667	5.66	0.703333
CiPaw.01G018400-HSF	30.9067	60.7133	12.6133
CiPaw.01G018600-AP2/ERF-ERF	186.76	39.9767	56.7033
CiPaw.01G023300-GARP-G2-like	3.58	5.78	25.3133
CiPaw.01G034500-bZIP	132.103	167.64	33.9167
CiPaw.01G035000-C2H2	5.28667	10.4633	18.5867
CiPaw.01G040300-zf-HD	8.87	3.81	4.2
CiPaw.01G047500-zf-HD	13.3233	6.66	4.25333
CiPaw.01G050800-AP2/ERF-ERF	3.77	6.64333	2.89667
CiPaw.01G055100-HB-HD-ZIP	2.48	6.53333	2.21667
CiPaw.01G065800-MYB-related	30.0033	58.9067	122.9
CiPaw.01G066400-WRKY	10.9667	11.24	2.55
CiPaw.01G073900-WRKY	14.5567	9.84	0.163333
CiPaw.01G074700-C3H	8.12333	10.8833	19.2567
CiPaw.01G077000-bHLH	53.7167	12.4267	33.5533
CiPaw.01G078300-MYB	3.07	2.27667	38.0367
CiPaw.01G079900-HB-HD-ZIP	1.00667	0.736667	6.66333
CiPaw.01G085700-MYB-related	20.0433	14.8167	6.43667
CiPaw.01G098000-DBB	22.4833	15.1767	32.8867
CiPaw.01G098600-FAR1	4.06667	5.23667	23.2433
CiPaw.01G106900-bHLH	10.6667	31.0933	5.72333
CiPaw.01G112200-bHLH	6.51333	4.79	2.20667
CiPaw.01G113800-C2H2	40.56	18.4767	61.7433
CiPaw.01G116400-HSF	2.52333	6.41667	11.23
CiPaw.01G121700-GARP-G2-like	4.26667	2.45	7.16
CiPaw.01G127700-WRKY	0.95	7.18667	10.5233
CiPaw.01G131100-CAMTA	3.42	8.87667	2.36333
CiPaw.01G132900-DBP	4.76	14.01	10.48
CiPaw.01G136600-WRKY	61.6033	107.533	9.01333
CiPaw.01G142200-FAR1	5.81333	4.86	1.41333
CiPaw.01G142600-C2C2-GATA	8.42333	16.9533	6.80333
CiPaw.01G142900-GARP-ARR-B	8.02	14.2967	18.7367
CiPaw.01G150700-MYB-related	9.79667	8.22667	25.49
CiPaw.01G150900-C3H	6.20667	5.17667	2.29667
CiPaw.01G153500-TUB	55.3567	47.2	6.17333
CiPaw.01G173800-RWP-RK	3.93333	4.73667	17.7333
CiPaw.01G176200-MYB	0.31	0.0633333	6.35667
CiPaw.01G186700-bHLH	9.41667	9.23333	4.66333
CiPaw.01G195400-HSF	0.0166667	0.03	4.30333
CiPaw.01G197300-CPP	28.4	20.04	59.4467
CiPaw.01G212500-AP2/ERF-ERF	283.87	223.833	71.72
CiPaw.01G214700-Trihelix	5.59667	16.1533	22.03
CiPaw.01G215300-C3H	19.63	17.79	7.51667
CiPaw.01G216300-Tify	5.52333	6.04	0.41
CiPaw.01G218500-GRF	32.9733	14.2033	1.89667
CiPaw.01G219900-MYB-related	9.27667	8.41333	20.0933
CiPaw.01G220300-C3H	7.91	10.91	19.2233
CiPaw.01G221100-NF-YA	37.39	15.9433	3.99
CiPaw.01G228400-bHLH	7.99	4.51667	12.0167
CiPaw.01G231700-MYB-related	8.13	16.0733	67.8233
CiPaw.01G249600-FAR1	6.06333	3.64333	10.0367
CiPaw.01G254500-WRKY	4.18333	4.48333	0.476667
CiPaw.01G257700-TCP	0.333333	0.25	13.34
CiPaw.01G258200-MADS-MIKC	6.52333	4.14	0
CiPaw.01G261300-LOB	2.04333	1.85	4.71333
CiPaw.01G266000-NAC	11.2	19.3267	50.1267
CiPaw.01G271100-C2H2	9.40667	10.9567	4.84333
CiPaw.01G272100-C2C2-GATA	119.25	57.8833	15.7567
CiPaw.01G274600-MYB	20.23	28.53	54.7167
CiPaw.01G276900-NF-YB	10.9967	14.07	6.71667
CiPaw.01G277500-AP2/ERF-ERF	5.19	5.41333	13.2467
CiPaw.01G288900-GRAS	19.12	11.4067	23.8367
CiPaw.01G295000-LIM	47.59	38.07	6.42667
CiPaw.01G295500-MYB	4.66333	1.71333	0.37
CiPaw.01G299700-C3H	176.21	29.41	31.3733
CiPaw.02G001100-GRF	4.67	1.46333	0.366667
CiPaw.02G007000-WRKY	7.99667	13.4533	4.58667
CiPaw.02G007200-AP2/ERF-AP2	3.06333	7.32667	10.2467
CiPaw.02G008400-HSF	3.41333	22.0233	1.05333
CiPaw.02G014200-HB-BELL	9.10667	6.94	3.40667
CiPaw.02G015400-bZIP	7.88333	10.47	25.7467
CiPaw.02G015500-C2H2	8.44667	14.75	21.32
CiPaw.02G016900-GRAS	10.6467	4.22	3.96333
CiPaw.02G021800-zf-HD	1.73667	2.55	12.1
CiPaw.02G023900-AP2/ERF-ERF	2.30667	2.05333	6.36667
CiPaw.02G034700-WRKY	1.08333	7.86	1.61
CiPaw.02G045300-MYB-related	36.7233	48.0633	3.67333
CiPaw.02G045800-NAC	9.72667	9.93667	0.443333
CiPaw.02G052300-bZIP	8.61333	5.38333	12.67
CiPaw.02G053200-DBB	2.94	8.36333	11.7033
CiPaw.02G054200-FAR1	7.70333	10.31	21.9667
CiPaw.02G054500-FAR1	6.24333	8.68667	14.4167
CiPaw.02G063200-HSF	5.87	13.8033	11.8867
CiPaw.02G070500-SBP	18.57	19.6133	1.63333
CiPaw.02G071100-CAMTA	11.4467	11.2367	4.30667
CiPaw.02G071700-DBP	51.2333	23.1767	28.8
CiPaw.02G073500-WRKY	2.25333	3.50333	10.0067
CiPaw.02G077400-C2C2-GATA	18.26	40.2467	12.7667
CiPaw.02G077700-GARP-ARR-B	23.31	10.7233	6.17667
CiPaw.02G090100-FAR1	12.4267	20.5633	10.0267
CiPaw.02G093200-NF-YC	22.6267	14.94	49.2233
CiPaw.02G100500-bHLH	5.35667	6.81667	2.6
CiPaw.02G113400-AP2/ERF-ERF	0.21	1.43333	54.1567
CiPaw.02G113900-bHLH	11.1867	12.9533	6.22333
CiPaw.02G121300-Tify	5.26333	3.57333	2.03
CiPaw.02G135700-GRF	13.0567	4.90333	1.04
CiPaw.02G137100-NF-YA	32.83	9.51333	7.52
CiPaw.02G141800-C2C2-Dof	2.73667	14.38	2.93
CiPaw.02G145900-MYB-related	3.68667	9.02333	39.84
CiPaw.02G151200-Trihelix	12.8333	6.93	6.25667
CiPaw.02G162100-WRKY	53.3067	44.49	4.18667
CiPaw.02G163900-TUB	11.2833	2.56333	3.55
CiPaw.02G166100-GRF	33.7733	14.69	8.89333
CiPaw.02G170400-NAC	26.3867	38.29	55.0767
CiPaw.02G173600-C2C2-GATA	106.06	50.9967	1.23667
CiPaw.02G173700-B3-ARF	3.05	5.79667	0.13
CiPaw.02G175200-MYB-related	14.88	17.4667	36.4933
CiPaw.02G181400-C2H2	1.60333	8.45	2.18
CiPaw.02G189300-LIM	14.9967	4.7	0.576667
CiPaw.02G192900-C3H	456.29	35.4733	24.3667
CiPaw.02G194400-LOB	17.02	14.5133	0.43
CiPaw.03G004300-NAC	10.8833	14.9067	0.63
CiPaw.03G011900-AP2/ERF-ERF	90.0233	43.1	35.8267
CiPaw.03G012400-Whirly	33.1267	39.6533	67.6
CiPaw.03G016300-AP2/ERF-ERF	11.1533	7.79667	1.11333
CiPaw.03G016700-AP2/ERF-ERF	2.72	5.57333	0.106667
CiPaw.03G018700-MADS-MIKC	215.533	159.75	0.556667
CiPaw.03G019700-C2H2	15.2	20.35	6.52333
CiPaw.03G019800-zf-HD	6.69667	0.693333	0.523333
CiPaw.03G021200-WRKY	8.83	20.26	13.5467
CiPaw.03G024500-NAC	5.15667	8.66	1.63
CiPaw.03G025400-C2C2-Dof	8.57333	13.4	23.09
CiPaw.03G027200-MYB	23.58	37.0667	9.7
CiPaw.03G028900-HB-HD-ZIP	14.1267	26.7967	7.47
CiPaw.03G037200-HB-HD-ZIP	34.0333	13.9133	33.16
CiPaw.03G058100-TCP	5.33667	10.0767	19.0333
CiPaw.03G059300-MYB	7.77	3.30667	1.16333
CiPaw.03G061100-LOB	41.51	405.133	12.4633
CiPaw.03G068300-MYB	4.51667	11.75	8.67333
CiPaw.03G070900-GRAS	26.3933	17.6	6.82667
CiPaw.03G076500-MYB-related	21.32	26.17	87.9933
CiPaw.03G083400-MADS-MIKC	26.5033	19.3233	0.136667
CiPaw.03G099900-MADS-MIKC	11.6967	13.7933	0.136667
CiPaw.03G102000-AP2/ERF-ERF	197.843	5.27667	6.23667
CiPaw.03G102100-AP2/ERF-ERF	42.8733	6.18333	0
CiPaw.03G103800-HB-HD-ZIP	14.2467	9.82333	6.45
CiPaw.03G104300-HSF	47.5067	143.103	41.07
CiPaw.03G112500-FAR1	19.05	8.76333	6.62333
CiPaw.03G112600-FAR1	8.87	6.81667	19.23
CiPaw.03G116900-NAC	139.387	419.637	122.36
CiPaw.03G122600-NAC	5.41667	7.73333	1.50333
CiPaw.03G123700-Trihelix	3.11	25.2	57.4033
CiPaw.03G128800-C3H	16.4133	20.05	55.2533
CiPaw.03G131300-AP2/ERF-ERF	27.85	101.767	41.6467
CiPaw.03G136800-bZIP	4.52333	6.94667	10.3333
CiPaw.03G140400-AP2/ERF-ERF	43.01	16.43	15.44
CiPaw.03G146000-HB-HD-ZIP	42.3267	69.55	23.5333
CiPaw.03G154200-AP2/ERF-ERF	4.41667	12.8367	14.48
CiPaw.03G157500-C2H2	10.58	56.71	41.8767
CiPaw.03G158300-WRKY	1.34333	3.90333	6.42
CiPaw.03G161300-HB-HD-ZIP	5.2	5.30333	0.223333
CiPaw.03G162100-MYB-related	15.0967	1.01667	0.436667
CiPaw.03G162800-C3H	8.05333	11.39	28.8633
CiPaw.03G174500-AP2/ERF-ERF	9.07	3.16333	3.02333
CiPaw.03G180100-C3H	46.0467	93.6967	101.157
CiPaw.03G180400-AP2/ERF-ERF	195.517	69.1	76.7767
CiPaw.03G195300-Trihelix	1.56333	2.93667	5.90667
CiPaw.03G203100-AP2/ERF-ERF	18.1633	1.15667	0.336667
CiPaw.03G207600-GRF	11.1	6.21333	2.16333
CiPaw.03G208600-MYB	4.95333	0.22	0.583333
CiPaw.03G208900-MYB	7.62333	1.39	0.0933333
CiPaw.03G213400-HSF	10.8933	31.37	156.18
CiPaw.03G213600-C3H	5.88	4.94	10.4733
CiPaw.03G218000-HRT	16.29	10.84	6.31
CiPaw.03G229800-MYB	7.4	1.26333	12.7767
CiPaw.03G232100-HSF	0.59	1.14333	17.0733
CiPaw.03G245700-C2C2-YABBY	21.0667	10.4267	8.35
CiPaw.03G247400-MYB	6.09333	1.14	0.103333
CiPaw.03G253500-DDT	8.18	9.18667	66.69
CiPaw.03G257000-bHLH	38.9667	23.1533	13.4267
CiPaw.03G258900-AP2/ERF-ERF	0.35	4.75333	0.23
CiPaw.03G263300-AP2/ERF-ERF	0.406667	7.99	0.21
CiPaw.03G265800-NAC	6.42	9.74	0.96
CiPaw.03G269900-GARP-G2-like	12.7867	9.34667	5.17333
CiPaw.03G278500-GRAS	5.05	2.12333	1.75
CiPaw.03G282000-NF-YB	5.28333	4.79333	11.8067
CiPaw.03G284000-C2C2-CO-like	16.3333	16.58	47.9867
CiPaw.04G001600-bHLH	38.2433	14.2333	7.76
CiPaw.04G002000-B3	48.0633	25.5867	0.53
CiPaw.04G006100-C2C2-CO-like	8.86	5.55	0.143333
CiPaw.04G006200-B3-ARF	5.46	6.04667	2.08
CiPaw.04G008300-AP2/ERF-ERF	15.3867	8.34667	0.17
CiPaw.04G009900-AP2/ERF-ERF	39.1033	2.72667	0.19
CiPaw.04G010500-AP2/ERF-ERF	5.48	6.39333	0.556667
CiPaw.04G013000-MYB	5.23	38.63	35.0133
CiPaw.04G013100-C2H2	10.84	21.0133	59.5867
CiPaw.04G015600-NAC	45.5033	102.103	2.06
CiPaw.04G027900-C3H	5.21333	7.63667	20.16
CiPaw.04G036900-C2H2	8.74667	5.95	22.91
CiPaw.04G037900-MADS-M-type	10.46	21.3333	47.86
CiPaw.04G038100-MADS-M-type	9.02	10.8733	36.2267
CiPaw.04G039100-WRKY	0	1.35	10.57
CiPaw.04G039400-TCP	3.31667	5.47667	15.25
CiPaw.04G040200-MYB	4.95333	5.27333	2.08
CiPaw.04G041800-LOB	12.7233	110.957	13.4867
CiPaw.04G047600-MYB	31.9167	31.8067	1.66
CiPaw.04G048300-C2H2	17.85	11.5167	7.40333
CiPaw.04G049100-MYB-related	8.86333	8.83333	49.9667
CiPaw.04G052400-MADS-MIKC	17.6233	12.1533	0.0266667
CiPaw.04G054700-TCP	1.74	6.18333	6.29
CiPaw.04G067900-AP2/ERF-ERF	44.74	6.27	0.14
CiPaw.04G068000-AP2/ERF-ERF	22.21	0.783333	0.1
CiPaw.04G068100-AP2/ERF-ERF	40.8933	1.36	0.146667
CiPaw.04G068700-C3H	14.1033	17.53	34.1933
CiPaw.04G078400-NAC	15.1267	30.8667	9.04667
CiPaw.04G088600-AP2/ERF-ERF	9.73667	44.1533	92.7633
CiPaw.04G097700-AP2/ERF-ERF	44.24	15.7267	15.6533
CiPaw.04G100700-C2H2	0.143333	0.556667	7.96
CiPaw.04G103800-HB-HD-ZIP	18.6667	22.04	2.77667
CiPaw.04G105100-Trihelix	6.00667	7.3	12.3267
CiPaw.04G106900-C2H2	8.83333	12.7167	39.61
CiPaw.04G108300-bHLH	3.97	2.94	7.27333
CiPaw.04G116800-HB-HD-ZIP	5.81333	7.71	2.92
CiPaw.04G118800-GeBP	2.73333	2.25333	5.57667
CiPaw.04G127400-bHLH	1.07333	5.06333	0.0366667
CiPaw.04G131200-AP2/ERF-ERF	1.98333	8.29667	12.37
CiPaw.04G141300-Tify	46.6633	19.4767	4.19667
CiPaw.04G146200-Alfin-like	51.29	38.22	18.45
CiPaw.04G146300-NF-YA	10.01	6.27	0.286667
CiPaw.04G147800-MYB-related	10.39	11.5533	30.58
CiPaw.04G154000-C3H	40	75.57	124.847
CiPaw.04G164100-HSF	1.35	1.21667	22.3433
CiPaw.04G174200-MYB	5.16667	2.81667	0.233333
CiPaw.04G179100-DDT	5.57667	6.34667	11.3
CiPaw.04G180000-HB-other	3.65333	3.17667	14.6167
CiPaw.04G181300-bZIP	22.15	28.8467	51.7467
CiPaw.04G182800-WRKY	13.3867	9.84	24.85
CiPaw.04G188000-GRAS	21.9933	12.5133	1.27667
CiPaw.04G195800-WRKY	8.50333	10.35	22.44
CiPaw.04G195900-GRAS	11.7933	5.05333	3.31
CiPaw.05G007300-bZIP	13.14	24.7467	6.36
CiPaw.05G011500-MYB	126.54	22.3333	50.29
CiPaw.05G016600-C2H2	92.38	18.81	53.6433
CiPaw.05G028300-AP2/ERF-ERF	29.8967	74.9833	128.17
CiPaw.05G041200-TUB	33.3333	47.5133	15.5833
CiPaw.05G041300-bZIP	20.1833	55.46	73.7433
CiPaw.05G050700-MYB	15.4367	16.7033	62.97
CiPaw.05G052100-B3	1.65333	0.976667	8.31
CiPaw.05G055200-GARP-G2-like	49.9333	30.99	7.78
CiPaw.05G058400-B3	7.63667	9.53667	18.8767
CiPaw.05G068100-bZIP	42.45	20.09	0.346667
CiPaw.05G070400-HB-BELL	14.6833	7.44333	5.39333
CiPaw.05G073100-C2C2-GATA	30.5833	26.7533	7.86
CiPaw.05G074200-bZIP	28.36	38.4933	12.2833
CiPaw.05G090800-NAC	9.66667	0.433333	0.04
CiPaw.05G101300-AP2/ERF-ERF	0.29	0.543333	4.45667
CiPaw.05G101900-Trihelix	1.30333	2.17	7.33
CiPaw.05G102300-B3-ARF	29.0467	16.5433	13.3567
CiPaw.05G103600-Tify	18.6367	19.5367	1.66333
CiPaw.05G104100-C2C2-CO-like	1.74667	3.03	7.44667
CiPaw.05G104800-NAC	31.2367	117.617	33.4567
CiPaw.05G107300-WRKY	0.696667	11.5	12.8833
CiPaw.05G107700-MADS-MIKC	26.23	25.1433	0.376667
CiPaw.05G108000-CAMTA	11.1533	7.52667	35
CiPaw.05G121000-bHLH	2.24	2.01667	7.35
CiPaw.05G126600-MYB-related	11.1167	6.63667	20.59
CiPaw.05G126900-WRKY	1.99333	3.51667	10.7033
CiPaw.05G132200-NAC	1.93667	5.77667	3.76667
CiPaw.05G133000-MADS-M-type	0.52	0.506667	5.09333
CiPaw.05G133500-C2C2-Dof	3.95667	8.82333	38.0367
CiPaw.05G133800-GARP-G2-like	7.23667	4.61667	0.1
CiPaw.05G137900-HB-HD-ZIP	7.95	3.53	0.1
CiPaw.05G139000-Whirly	23.35	12.37	9.35333
CiPaw.05G140200-HB-HD-ZIP	3.81333	1.27333	6.93
CiPaw.05G159000-BBR-BPC	21.4533	39.1767	12.4633
CiPaw.05G171000-TCP	8.47	5.37667	2.85667
CiPaw.05G188300-C2H2	6.03	6.24333	2.18667
CiPaw.05G190400-Tify	18.5033	18.7433	41.3333
CiPaw.05G194400-GRAS	11.1633	12.6267	0.936667
CiPaw.05G199500-C2C2-Dof	10.6767	10.5367	27.2467
CiPaw.05G206500-NAC	4.49667	30.9567	0.883333
CiPaw.05G207100-NAC	31.04	20.7733	13.4933
CiPaw.05G212700-GRF	6.81	2.64333	0.306667
CiPaw.05G214400-PLATZ	3.20333	4.01667	26.44
CiPaw.05G216400-HSF	7.3	10.3133	28.4333
CiPaw.05G223700-AP2/ERF-ERF	3.32	4.43333	0.23
CiPaw.05G224800-FAR1	1.44667	1.89667	5.98
CiPaw.05G226500-CSD	1.01667	2.21333	5.22333
CiPaw.05G227000-C2H2	17.1467	7.01333	0.0266667
CiPaw.05G230000-B3-ARF	6.82667	2.23	0.106667
CiPaw.05G231000-bZIP	3.84	3.67333	9.88
CiPaw.05G250100-HB-HD-ZIP	3.38667	10.1867	3.68
CiPaw.05G261900-MYB-related	9.56333	8.22333	31.5067
CiPaw.05G264100-C2H2	22.6767	31.59	49.37
CiPaw.06G007700-WRKY	14.4533	11.02	0.206667
CiPaw.06G020200-B3	14.9433	11.3233	5.07333
CiPaw.06G020300-B3	5.84	2.70667	1.54
CiPaw.06G020700-AP2/ERF-ERF	124.95	16.22	91.7
CiPaw.06G028700-AP2/ERF-ERF	44.0367	21.6367	14.2667
CiPaw.06G032400-E2F-DP	7.05333	6.69333	15.6267
CiPaw.06G036100-GRF	42.3867	67.2233	28.8833
CiPaw.06G039200-NAC	117.323	75.1533	1.65667
CiPaw.06G042100-GRF	34.9967	79.1667	193.497
CiPaw.06G042500-HB-HD-ZIP	3	3.82	28.0733
CiPaw.06G044400-C2C2-Dof	10.04	7.89333	2.53667
CiPaw.06G048100-GRAS	24.5167	70.6233	52.06
CiPaw.06G057100-C3H	25.0767	32.3267	64.04
CiPaw.06G058300-BBR-BPC	11.8067	21.8033	9.99333
CiPaw.06G063000-Trihelix	8.78	9.84667	21.2267
CiPaw.06G077600-MYB-related	6.68333	8.57	2.74667
CiPaw.06G081400-Whirly	21.0433	7.94333	7.50333
CiPaw.06G082600-HB-HD-ZIP	6.35333	2.26	0.206667
CiPaw.06G086100-GARP-G2-like	4.84	5.81333	1.07667
CiPaw.06G087200-NAC	2.44333	37.5633	14.9467
CiPaw.06G104100-CAMTA	7.34667	14.9767	26.8367
CiPaw.06G104700-SBP	2.19333	5.1	5.21
CiPaw.06G104900-WRKY	0.283333	2.61667	54.73
CiPaw.06G105800-TCP	0.666667	5.71	0.9
CiPaw.06G106800-NAC	7.08667	25.65	4.46
CiPaw.06G107400-C2C2-CO-like	5.79333	16.1233	2.03333
CiPaw.06G108700-B3-ARF	46.7633	26.7033	17.7633
CiPaw.06G109300-AP2/ERF-ERF	0.72	0.843333	7.13667
CiPaw.06G117300-NAC	6.88667	0.156667	0
CiPaw.06G122000-bZIP	23.19	21.2933	42.9033
CiPaw.06G125400-bHLH	10.5633	23.2767	10.7667
CiPaw.06G127400-bZIP	78.7967	40.05	18.6067
CiPaw.06G129000-C2C2-GATA	4.83333	5.05667	1.09333
CiPaw.06G132200-HB-BELL	1.25667	2.27333	16.9367
CiPaw.06G143600-TCP	3.74333	6.29333	1.73
CiPaw.06G144200-MYB	13.57	17.2167	41.0467
CiPaw.06G159000-AP2/ERF-ERF	16.2067	15.3067	137.2
CiPaw.06G165300-MYB-related	4.54333	6.64667	16.7
CiPaw.06G172000-bZIP	0.25	0.673333	96.3067
CiPaw.06G172500-AP2/ERF-ERF	87.0933	7.15	1.55667
CiPaw.06G176800-Alfin-like	36.46	30.7933	12.0133
CiPaw.07G002500-HB-WOX	2.64333	4.65667	19.7167
CiPaw.07G003300-RWP-RK	48.55	20.8967	2.40333
CiPaw.07G007200-GeBP	6.10333	9.74333	40.7933
CiPaw.07G014900-bHLH	37.9367	11.5333	0.0533333
CiPaw.07G018900-MYB-related	7.42333	3.98333	9.36333
CiPaw.07G038200-MYB	1.69667	5.47333	0.856667
CiPaw.07G038700-HB-HD-ZIP	17.9633	37.5833	0.363333
CiPaw.07G042100-bHLH	113.79	94.8233	18.9167
CiPaw.07G046800-AP2/ERF-AP2	62.1667	50.5	22.3367
CiPaw.07G050700-bZIP	26.3133	2.09667	5.02667
CiPaw.07G055400-C2C2-GATA	2.04	5.17	0.753333
CiPaw.07G056400-DBB	17.34	27.78	9.95667
CiPaw.07G059600-CSD	2.89333	9.49333	3.75667
CiPaw.07G065000-Trihelix	36.6833	45.4933	20.61
CiPaw.07G067200-bZIP	7.99333	16.8367	14.2933
CiPaw.07G073700-GARP-G2-like	1.75333	1.64	8.51667
CiPaw.07G079600-C3H	10.94	7.09	14.23
CiPaw.07G087000-HSF	8.8	82	71.15
CiPaw.07G100000-B3-ARF	136.323	55.9267	1.55333
CiPaw.07G100600-TUB	34.77	19.5867	7.93
CiPaw.07G112200-AP2/ERF-ERF	75.8933	385.803	93.27
CiPaw.07G117500-bZIP	173.733	155.307	31.2567
CiPaw.07G119500-WRKY	0.86	10.2767	1.68
CiPaw.07G123900-SBP	21.2433	19.5133	50.76
CiPaw.07G130500-PLATZ	6.2	25.6167	174.877
CiPaw.07G131600-bZIP	121.633	122.927	58.5433
CiPaw.07G131900-FAR1	8.42	3.68333	1.88667
CiPaw.07G135800-DBP	4.53667	3.53333	8.67667
CiPaw.07G137700-RWP-RK	6.13667	26.1767	6.37
CiPaw.07G152500-B3-ARF	9.88667	4.21	2.83
CiPaw.07G153000-BBR-BPC	11.2033	12.31	25.0267
CiPaw.07G154500-DBB	42.0167	50.7867	13.3967
CiPaw.07G154700-MADS-MIKC	1.25	0.84	8.34667
CiPaw.07G155400-AP2/ERF-ERF	8.84667	38.2933	110.82
CiPaw.07G157200-bZIP	24.74	7.79333	1.78
CiPaw.07G161300-bHLH	6.01333	7.38667	0.0633333
CiPaw.07G163700-C2C2-GATA	8.98333	10.8667	51.3133
CiPaw.07G166300-bHLH	5.66	29.3567	38.45
CiPaw.07G168700-zf-HD	15.2467	34.65	8.74
CiPaw.07G171500-bHLH	7.09	5.53	1.37333
CiPaw.07G171900-GRF	29.9133	30.7033	3.21333
CiPaw.07G176200-C2H2	181.333	108.697	33.77
CiPaw.07G176400-LOB	17.5933	4.57667	0.0666667
CiPaw.07G184400-C3H	34.6333	12.9267	0.233333
CiPaw.07G184800-AP2/ERF-ERF	15.05	10.2967	0.703333
CiPaw.07G188700-C2C2-CO-like	9.43	3.85	1.07333
CiPaw.07G192800-AP2/ERF-AP2	47.0467	83.74	196.643
CiPaw.07G197800-bHLH	56.2467	35.53	0.5
CiPaw.07G199600-WRKY	64.0033	91.8767	5.29333
CiPaw.07G203600-C2C2-GATA	5.78	1.09333	17.81
CiPaw.07G206700-MYB	5.80333	1.26333	1.6
CiPaw.07G209100-bZIP	6.24333	6.72333	0.236667
CiPaw.07G211500-WRKY	10.41	17.1433	5.20333
CiPaw.07G213700-C2H2	3.13667	6.16667	7.43
CiPaw.07G218200-Tify	7.30667	2.12667	4.20667
CiPaw.07G227100-HB-KNOX	13.2067	6.82667	15.54
CiPaw.07G227700-AP2/ERF-ERF	1.65	9.98333	0.88
CiPaw.08G004200-C2C2-CO-like	8.80333	15.03	4.70667
CiPaw.08G007200-GARP-ARR-B	5.60667	8.22	0.816667
CiPaw.08G008400-HB-KNOX	3.48	1.69	12.37
CiPaw.08G012600-bZIP	12.0933	20.91	25.37
CiPaw.08G012700-HB-other	2.47333	3.08	7.21333
CiPaw.08G019100-C2H2	22.4767	38.9633	87.94
CiPaw.08G021900-bZIP	26.1233	24.3733	216.143
CiPaw.08G024000-MYB	7.25	1.42333	4.83667
CiPaw.08G031100-WRKY	45.8833	24.5433	0.0433333
CiPaw.08G032100-bHLH	1.70667	7.64	1.10667
CiPaw.08G041800-AP2/ERF-ERF	30.33	59.4867	3.72667
CiPaw.08G041900-AP2/ERF-ERF	11.0533	1.14333	0.0266667
CiPaw.08G049300-LOB	13.2433	16.9433	35.3267
CiPaw.08G052800-bHLH	24.68	10.7067	2.93667
CiPaw.08G055200-bHLH	9.91	3.76333	9.86
CiPaw.08G055800-MYB-related	6.01	3.27333	0.67
CiPaw.08G056900-C2C2-GATA	6.35667	5	2.33333
CiPaw.08G058100-bHLH	20.2333	10.3767	0.06
CiPaw.08G060400-bZIP	14.81	6.27667	2.97
CiPaw.08G061100-HB-BELL	2.10333	4.12333	6.25333
CiPaw.08G061600-AP2/ERF-ERF	38.88	205.533	313.18
CiPaw.08G065800-C2H2	15.6367	17.3667	7.17667
CiPaw.08G074100-RWP-RK	5.43	1.59333	1.22667
CiPaw.08G078700-PLATZ	0.596667	3.94	32.4833
CiPaw.08G084300-SBP	13.01	10.8633	22.7767
CiPaw.08G086500-MYB	3.26333	31.1967	12.17
CiPaw.08G087600-WRKY	0.246667	1.66333	6.50333
CiPaw.08G093000-AP2/ERF-ERF	1.54333	9.47667	1.80333
CiPaw.08G099400-C3H	8.48	2.69333	3.09667
CiPaw.08G100200-TUB	18.8033	13.75	7.77
CiPaw.08G107000-OFP	13.2867	6.25333	3.07333
CiPaw.08G109700-C2H2	6.24	2.77333	0.326667
CiPaw.08G118900-GARP-G2-like	0.11	0.866667	9.86
CiPaw.08G123400-bHLH	18.3933	8.30667	6.06667
CiPaw.08G125100-Trihelix	43.3	36	14.2333
CiPaw.08G131100-CSD	1.63667	2.58667	7.44333
CiPaw.08G131400-bHLH	4.20333	4.95	12.21
CiPaw.08G132900-C3H	36.6933	69.2833	17.77
CiPaw.08G136000-C2C2-GATA	3.87	8.29	0.34
CiPaw.08G140800-AP2/ERF-AP2	12.1467	11.7233	0.74
CiPaw.08G157500-C2C2-GATA	3.56	6.84333	39.7167
CiPaw.08G166100-NF-YC	19.12	8.52333	3.32
CiPaw.08G178800-GeBP	3.69333	7.37	19.2567
CiPaw.08G181800-HB-WOX	18.13	10.44	0.326667
CiPaw.09G000300-NAC	3.53333	5.06	12.4867
CiPaw.09G005000-PLATZ	8.42667	3.03667	0.06
CiPaw.09G007000-Trihelix	17.99	375.27	2.55
CiPaw.09G009200-Trihelix	26.0567	18.6867	3.8
CiPaw.09G013200-bZIP	39.5367	29.6233	104.22
CiPaw.09G021200-HB-BELL	6.26	6.91667	3.07667
CiPaw.09G021800-NF-YA	10.25	3.14667	0.343333
CiPaw.09G028100-C2H2	15.28	44.8567	4.19333
CiPaw.09G032700-bZIP	1.35667	2.65333	12.3633
CiPaw.09G033500-bHLH	1.42667	3.55333	18.3233
CiPaw.09G035000-MYB-related	8.25333	8.78667	22.0167
CiPaw.09G036000-C3H	4.82333	6.61333	12.48
CiPaw.09G047900-bZIP	1.83	4.13	16.09
CiPaw.09G050600-bZIP	29.3633	42.78	76.6933
CiPaw.09G054000-NAC	2.69667	7.61	4.07
CiPaw.09G055100-C2C2-Dof	6.01667	16.0533	3.19667
CiPaw.09G059000-HSF	8.16333	3.96333	6.91667
CiPaw.09G059400-C2C2-LSD	9.56	7.20333	1.85667
CiPaw.09G062600-AP2/ERF-ERF	4.8	2.15	0.54
CiPaw.09G062700-AP2/ERF-ERF	12.2333	7.22	37.7433
CiPaw.09G064500-B3-ARF	19.3067	17.65	5.87
CiPaw.09G065300-VOZ	28.3633	34.5833	58.43
CiPaw.09G066100-AP2/ERF-ERF	4.98333	3.31	0
CiPaw.09G069700-C2C2-Dof	1.77667	12.4033	0.54
CiPaw.09G070000-Trihelix	8.01333	17.4233	31.52
CiPaw.09G072600-WRKY	2.08	6.36333	6.10667
CiPaw.09G080700-bHLH	2.53667	4.41333	14
CiPaw.09G087400-MYB-related	1.84	7.69667	5.49667
CiPaw.09G095400-WRKY	47.41	96.7833	52.0767
CiPaw.09G104700-GRAS	154.783	39.55	9.96667
CiPaw.09G107400-FAR1	4.08333	4.31333	8.48
CiPaw.09G115300-NF-YA	14.7767	17.4833	33.9933
CiPaw.09G115900-C3H	2.82	4.11667	7.65333
CiPaw.09G121500-TCP	18.52	16.2	34.75
CiPaw.09G122300-Tify	34.5533	14.48	2.40333
CiPaw.09G128600-WRKY	0.77	5	0.22
CiPaw.09G133500-MADS-MIKC	33.8567	33.11	1.03
CiPaw.09G151100-MYB-related	9.55667	20.54	35.2467
CiPaw.09G158700-B3	9.43	8.45333	22.35
CiPaw.09G161200-GARP-G2-like	1.6	1.59667	5.93
CiPaw.09G165400-MYB	11.5533	7.57333	0.0566667
CiPaw.09G173600-TCP	0.24	0.896667	6.28
CiPaw.09G174000-MYB-related	31.3533	14.2133	4.37667
CiPaw.09G188000-C2H2	29.42	10.8333	1.13667
CiPaw.09G194200-GRAS	6.60667	1.81333	1.59667
CiPaw.09G210200-Trihelix	27.6033	87.8867	16.63
CiPaw.09G214900-AP2/ERF-ERF	5.82667	4.25667	38.31
CiPaw.09G216000-WRKY	6.65	4.48667	21.9233
CiPaw.09G219200-OFP	7.08667	10.89	1.86
CiPaw.09G221200-B3	21.1033	24.0733	60.04
CiPaw.10G000200-NAC	2.85	0.923333	20.4233
CiPaw.10G002400-PLATZ	4.48	1.59	0.0233333
CiPaw.10G003900-Trihelix	4.81333	56.5967	1.27333
CiPaw.10G005900-Trihelix	3.95333	5.62667	2.47
CiPaw.10G012100-NAC	4.53667	4.44667	0
CiPaw.10G017900-HB-BELL	14.16	6.36	2.22667
CiPaw.10G025800-HB-HD-ZIP	5.36667	7.72333	1.8
CiPaw.10G028400-bZIP	15.6567	33.7933	104.447
CiPaw.10G031700-C3H	9.87333	15.42	19.9767
CiPaw.10G031800-NF-YA	51.6133	14.0333	26.1933
CiPaw.10G034100-AP2/ERF-ERF	8.34333	3.11	14.5
CiPaw.10G040300-bZIP	17.1	30.6333	64.87
CiPaw.10G042900-bZIP	5.53667	11.7	32.8933
CiPaw.10G045800-C2C2-Dof	5.01333	3.44667	6.97667
CiPaw.10G051900-AP2/ERF-ERF	69.6767	16.15	6.17667
CiPaw.10G053100-NAC	17.6133	89.4233	2.80667
CiPaw.10G053400-B3-ARF	6.23667	2.93667	1.06
CiPaw.10G059200-Trihelix	3.51667	8.22333	10.66
CiPaw.10G062900-FAR1	16.66	8.01	5.51667
CiPaw.10G073300-WRKY	0.44	6.52	1.00667
CiPaw.10G081800-NF-YB	185.383	101.287	7.99667
CiPaw.10G084800-GARP-G2-like	35.1467	49.45	9.40333
CiPaw.10G084900-GARP-G2-like	11.6433	17.2867	31.6667
CiPaw.10G085600-NF-YA	11.6133	22.9433	26.03
CiPaw.10G089900-TCP	19.4667	9.5	20.2233
CiPaw.10G098600-MADS-MIKC	29.0467	23.07	0.153333
CiPaw.10G103400-HSF	12.8167	19.7867	37.7567
CiPaw.10G104800-C2H2	30.4	34.9167	17.1567
CiPaw.10G117400-MYB	1.39667	6.4	2.47
CiPaw.10G121300-GARP-G2-like	8.30667	10.1733	23.5433
CiPaw.10G132600-MYB-related	51.8133	34.2333	15.8667
CiPaw.10G133600-B3-ARF	5.50333	18.73	2.89667
CiPaw.10G134700-C2H2	7.09667	6.82	17.6633
CiPaw.10G141900-C2H2	8.87667	21.9533	1.47667
CiPaw.10G157100-Trihelix	3.88	23.9667	7.3
CiPaw.10G161600-WRKY	89.0167	14.92	12.8267
CiPaw.10G165200-WRKY	16.03	10.5433	2.22333
CiPaw.11G013200-C2H2	7.80667	5.00333	12.55
CiPaw.11G034200-MYB-related	55.27	91.29	133.18
CiPaw.11G034800-bHLH	27.6567	33.31	10.82
CiPaw.11G044300-MYB	0.873333	5.98667	9.35667
CiPaw.11G045500-C2C2-Dof	1.14	1.39667	9.27
CiPaw.11G046500-NAC	8.77667	32.7467	4.14667
CiPaw.11G052900-C2H2	4.07667	8.38	24.5733
CiPaw.11G057600-AP2/ERF-ERF	24.8467	2.35333	2.5
CiPaw.11G069800-C2C2-GATA	4.91333	3.41333	7.81333
CiPaw.11G077500-BES1	9.03	6	3.74
CiPaw.11G081800-AP2/ERF-ERF	7.69	4.24	2.1
CiPaw.11G082300-MYB-related	22.3767	35.3733	70.8
CiPaw.11G082700-HB-HD-ZIP	4.66	13.7567	29.6133
CiPaw.11G083800-AP2/ERF-ERF	48.0067	41.3967	6.60667
CiPaw.11G084000-AP2/ERF-ERF	39.2867	4.29667	2.3
CiPaw.11G084200-AP2/ERF-ERF	2.27	8.94333	0.86
CiPaw.11G088000-GARP-ARR-B	31.1333	2.43667	0.716667
CiPaw.11G093600-bHLH	94.15	9.97333	7.83667
CiPaw.11G094300-PLATZ	21.61	54.9233	61.25
CiPaw.11G098900-bZIP	15.59	14.7267	35.0133
CiPaw.11G105900-Trihelix	6.96333	11.66	34.41
CiPaw.11G108700-B3	2.12	3.11	8.76
CiPaw.11G111100-GRF	72.4833	104.833	12.8333
CiPaw.11G118400-B3-ARF	19.2467	10.8367	40.8
CiPaw.11G123000-WRKY	6.38333	0.34	0.33
CiPaw.11G129700-WRKY	4.2	21.2667	0.166667
CiPaw.11G139300-HSF	15.7633	53.9267	32.8833
CiPaw.11G141400-AP2/ERF-ERF	18.86	3.03667	0.0566667
CiPaw.11G144300-GRF	1.91667	5.09	11.3467
CiPaw.11G150100-C2C2-YABBY	17.1567	43.84	3
CiPaw.11G152700-GRAS	13.2733	7.00667	0.63
CiPaw.11G154400-STAT	2.52333	1.93667	8.71667
CiPaw.11G157400-BES1	25.9333	25.0833	5.97333
CiPaw.11G160100-TUB	19.19	36.4467	50.9167
CiPaw.11G172200-AP2/ERF-ERF	121.307	51.92	111.09
CiPaw.11G174100-NAC	41.5167	123.57	275.923
CiPaw.11G174200-NAC	16.14	57.2467	26.5733
CiPaw.11G182100-GRAS	131.413	112.213	32.6333
CiPaw.11G182400-C2H2	28.0267	8.57333	1.27667
CiPaw.11G191100-MYB	5.40333	9.98333	0.42
CiPaw.11G200900-GRAS	5.47	11.0533	8.70333
CiPaw.11G204200-NF-YB	6.1	3.77333	0.0233333
CiPaw.11G211300-WRKY	39.5967	57.13	137.9
CiPaw.12G001500-bHLH	18.5633	10.2167	7.92333
CiPaw.12G002800-NAC	8.91333	9.86	0.0533333
CiPaw.12G009900-MADS-MIKC	5.38	7.06	0.0866667
CiPaw.12G012400-NAC	2.57	5.50333	1.01667
CiPaw.12G013700-MYB	1.72333	13.61	10.55
CiPaw.12G018700-MYB-related	11.3367	14.96	25.4267
CiPaw.12G022200-MYB-related	122.12	150.027	65.2933
CiPaw.12G025400-bHLH	0.823333	4.91333	0.5
CiPaw.12G034700-C2H2	7.54667	3.46	6.24
CiPaw.12G041700-Trihelix	3.29	1.73667	10.2467
CiPaw.12G043800-NF-YC	13.9867	17.4533	38.7833
CiPaw.12G047100-C2C2-GATA	11.2267	7.06667	4.72667
CiPaw.12G048700-AP2/ERF-ERF	18.3	25.7667	4.91
CiPaw.12G048800-AP2/ERF-ERF	28.7333	73.59	8.90667
CiPaw.12G049500-HB-HD-ZIP	0.56	1.09667	21.3733
CiPaw.12G058800-SRS	1.99333	5.11	3.24667
CiPaw.12G061800-NAC	8.02667	1.24	0.33
CiPaw.12G064000-bHLH	8.98333	14.7533	22.5067
CiPaw.12G064400-PLATZ	13.23	55.2167	63.63
CiPaw.12G064800-bHLH	81.4333	27.12	3.28333
CiPaw.12G066700-HSF	12.1533	12.65	25.2133
CiPaw.12G066900-HSF	10.46	13.8367	56.5933
CiPaw.12G070100-BBR-BPC	12.91	4.73667	0.3
CiPaw.12G073600-Trihelix	3.68667	5.64333	23.3267
CiPaw.12G079500-C2C2-Dof	6.81667	6.43333	2.77667
CiPaw.12G080700-RWP-RK	5.16667	5.22	2.32
CiPaw.12G081000-B3-ARF	28.19	11.1767	10.09
CiPaw.12G083900-AP2/ERF-ERF	22.6	12.1967	1.27667
CiPaw.12G084300-WRKY	74.1267	10.3433	0.936667
CiPaw.12G097700-GRAS	9.43667	3.32667	7.51667
CiPaw.12G098500-AP2/ERF-ERF	9.67667	1.45333	0
CiPaw.12G098600-AP2/ERF-ERF	11.7467	2.50667	0.03
CiPaw.12G106500-C2C2-YABBY	28.32	43.75	61.82
CiPaw.12G111200-BES1	3.45	4.91	1.61
CiPaw.12G114900-TCP	47.3133	15.3533	12.0267
CiPaw.12G117000-HB-other	4.00667	2.85	12.4333
CiPaw.12G120100-AP2/ERF-ERF	56.69	17.07	54.0333
CiPaw.12G121600-NAC	17.78	27.4633	47.8133
CiPaw.12G121700-NAC	11.9	26.6967	24.17
CiPaw.12G133200-AP2/ERF-ERF	40.4567	13.3933	19.0267
CiPaw.13G001000-MYB-related	3.74333	6.38	16.71
CiPaw.13G002700-bHLH	2.48	4.18	15.7167
CiPaw.13G004300-C2H2	6.03333	39.45	7.92333
CiPaw.13G005000-C3H	7.22667	5.80667	21.05
CiPaw.13G008300-MADS-MIKC	23.75	8.93667	0.993333
CiPaw.13G017100-NF-YC	23.7567	55.3567	43.92
CiPaw.13G024400-Trihelix	15.4567	17.1933	37.68
CiPaw.13G031100-C2C2-GATA	31.2867	63.8667	14.3533
CiPaw.13G031500-bHLH	6.35	14.5467	89.6533
CiPaw.13G031900-C2H2	8.83333	19.8233	3.8
CiPaw.13G032700-GRAS	15.8867	25.6233	1.75333
CiPaw.13G041200-MYB	20.91	72.78	38.8833
CiPaw.13G046800-C2C2-Dof	3.21333	5.63667	7.12
CiPaw.13G047400-AP2/ERF-AP2	99.7767	49.13	1.43
CiPaw.13G048000-EIL	12.2467	29.0567	253.993
CiPaw.13G048600-bZIP	75.2167	23.58	7.37333
CiPaw.13G057900-FAR1	4.70667	4.22	10.2633
CiPaw.13G058000-FAR1	7.77	7.44	3.75333
CiPaw.13G064100-MYB-related	2.42667	2.93333	6.12
CiPaw.13G068200-WRKY	44.64	26.1467	19.0233
CiPaw.13G076500-C3H	11.9033	21.3267	27.2567
CiPaw.13G081200-MYB-related	11.53	3.25	1.76667
CiPaw.13G090400-GARP-G2-like	2.86667	7.31333	3.99667
CiPaw.13G092300-GRAS	0.42	2.81333	23.3567
CiPaw.13G099200-C2H2	42.1367	18.1433	4.14333
CiPaw.13G106500-LOB	1.99	4.97667	0.8
CiPaw.13G109300-C2H2	13.9533	6.03333	6.53667
CiPaw.13G113800-HB-HD-ZIP	26.8667	20.31	7.27
CiPaw.13G114300-C2C2-GATA	9.02	11.43	3.6
CiPaw.13G117200-MYB-related	12.86	7.66333	0.893333
CiPaw.13G120900-EIL	42.8867	110.777	459.52
CiPaw.13G122600-C2H2	0.33	0.22	11.4733
CiPaw.13G129300-HB-BELL	5.66	7.54333	0.133333
CiPaw.13G131600-E2F-DP	1.81667	2.06667	6.85
CiPaw.13G132400-NAC	7.46333	5.05333	17.2
CiPaw.13G141200-C2H2	26.8433	27.81	54.53
CiPaw.13G145300-MYB	4.20667	3.33333	1.51333
CiPaw.13G164300-bHLH	1.18333	4.71333	38.0467
CiPaw.13G165200-EIL	9.72667	14.5467	28.14
CiPaw.13G169400-MYB-related	3.28667	5.04333	9.47667
CiPaw.13G170100-C3H	12.0533	11.4267	38.6533
CiPaw.14G008400-Trihelix	7.87333	3.33	0.0933333
CiPaw.14G010800-NF-YC	8.09	11.4933	26.73
CiPaw.14G018500-Trihelix	20.83	20.1033	45.6967
CiPaw.14G020900-AP2/ERF-ERF	2.02333	5.94333	0.06
CiPaw.14G025100-C2H2	0.703333	6.37333	0.673333
CiPaw.14G025900-GRAS	10.2533	3.94667	0.793333
CiPaw.14G026600-C2C2-YABBY	48.33	15.4133	1.10667
CiPaw.14G037700-AP2/ERF-AP2	86.47	54.88	0.4
CiPaw.14G038300-bZIP	67.2633	48.2667	12.0067
CiPaw.14G041100-bHLH	6.09667	2.32333	0.19
CiPaw.14G050700-bZIP	4	5.64	2.78
CiPaw.14G053400-WRKY	0.566667	13.5733	34.33
CiPaw.14G060600-C2H2	6.78667	5.66333	0.506667
CiPaw.14G061900-MYB	12.66	12.53	5.93667
CiPaw.14G067500-GRAS	2.24667	1.91	6.26
CiPaw.14G072200-C2H2	19.6933	10.62	1.48333
CiPaw.14G077800-LOB	0.396667	37.3033	0.286667
CiPaw.14G078400-B3-ARF	6.31	4.49333	2.27667
CiPaw.14G081100-HB-HD-ZIP	6.54	9.11	3.21333
CiPaw.14G081800-C2C2-GATA	5.39333	4.22	0.74
CiPaw.14G092400-C2C2-YABBY	7.24667	3.98333	3.35333
CiPaw.14G098500-NAC	12.51	0.496667	0.0133333
CiPaw.14G098600-NAC	40.7233	1.39667	0.0866667
CiPaw.14G104300-DDT	1.36333	1.44	5.38667
CiPaw.14G113900-HB-other	15.2433	8.49333	5.07667
CiPaw.14G115700-GRAS	23.84	22.9033	10.72
CiPaw.15G000100-C3H	11.3	11.5	24.9833
CiPaw.15G001700-MYB	1.72333	6.63667	10.05
CiPaw.15G003900-AP2/ERF-RAV	7.69333	19.8733	1.07
CiPaw.15G014100-AP2/ERF-ERF	1.68	37.8767	187.887
CiPaw.15G015700-bZIP	5.3	8.19333	22.3333
CiPaw.15G016400-Trihelix	0.22	2.95	14.62
CiPaw.15G016500-Trihelix	12.2667	31.0733	34.0833
CiPaw.15G017200-bZIP	3.07333	11.63	46.42
CiPaw.15G022900-GRAS	43.12	90.58	63.51
CiPaw.15G034500-NAC	72.3667	221.73	870.64
CiPaw.15G040000-HB-BELL	5.27333	1.33	0.123333
CiPaw.15G043400-HB-HD-ZIP	6.62333	46.3833	2.32667
CiPaw.15G051600-MYB	150.183	35.1167	37.6
CiPaw.15G053900-AP2/ERF-ERF	0.22	5.01667	23.3433
CiPaw.15G063900-MYB	14.1133	1.19333	0
CiPaw.15G066400-B3	25.3033	16.7933	8.52667
CiPaw.15G073300-NAC	28.01	43.3567	60.26
CiPaw.15G075200-C2H2	21.91	86.98	198.86
CiPaw.15G110200-C3H	48.8667	37.05	23.9033
CiPaw.15G112800-MYB	19.86	13.3633	0.97
CiPaw.15G114700-bHLH	5.81	2.77333	6.59
CiPaw.15G130500-LOB	0.0466667	19.6767	0.416667
CiPaw.15G131700-MYB	9.93667	16.9533	48.5333
CiPaw.15G139300-MYB	5.93667	6.72333	17.93
CiPaw.15G146400-NF-X1	6.75667	7.48333	18.3733
CiPaw.15G149300-BBR-BPC	49.4467	37.0733	12.6767
CiPaw.15G151000-MYB-related	13.62	16.2867	28.43
CiPaw.15G156100-B3-ARF	3.73667	3.14333	9.25
CiPaw.15G174800-bHLH	17.5	5.91333	0.583333
CiPaw.15G176800-C2H2	59.2967	23.7733	21.7967
CiPaw.15G181600-HB-KNOX	7.89	6.23667	41.18
CiPaw.15G183700-C2H2	7.79	4.97333	1.35667
CiPaw.16G002000-MYB	5.28333	13.3767	32.6967
CiPaw.16G006500-NAC	31.4733	52.9933	77.84
CiPaw.16G009600-AP2/ERF-ERF	14.43	190	187.49
CiPaw.16G012800-Trihelix	16.6833	25.6933	35.14
CiPaw.16G013000-TUB	20.63	16.8767	6.65667
CiPaw.16G014000-bZIP	5.87	6.02	31.3367
CiPaw.16G026000-NAC	29.3	67.4133	303.933
CiPaw.16G031000-C3H	16.7933	113.627	69.5067
CiPaw.16G032200-bHLH	20.6333	9.76	0.516667
CiPaw.16G037400-MYB	86.2333	24.6667	27.0967
CiPaw.16G039900-AP2/ERF-ERF	10.24	18.62	59
CiPaw.16G040300-NAC	1.82	1.64	11.1233
CiPaw.16G051600-B3	30.5133	14.4867	3.74667
CiPaw.16G080300-C2C2-Dof	3.74	6.03	1.32333
CiPaw.16G100600-MYB-related	26.2733	107.507	89.06
CiPaw.16G103300-B3-ARF	19.0067	7.00333	2.94333
CiPaw.16G114500-bHLH	27.06	7.55	0.226667

## Sheet: Table S8
Table S8. Number of genes in different groups.
Group 1	Group 2	Group 3	Group 4	Group 5	Group 6	Group 7	Group 8
CiPaw.01G212500-AP2/ERF-ERF	CiPaw.03G180400-AP2/ERF-ERF	CiPaw.11G172200-AP2/ERF-ERF	CiPaw.16G009600-AP2/ERF-ERF	CiPaw.12G022200-MYB-related	CiPaw.15G034500-NAC	CiPaw.03G116900-NAC	CiPaw.08G061600-AP2/ERF-ERF
CiPaw.07G176200-C2H2	CiPaw.01G018600-AP2/ERF-ERF	CiPaw.06G020700-AP2/ERF-ERF	CiPaw.03G180100-C3H	CiPaw.07G131600-bZIP	CiPaw.13G120900-EIL	CiPaw.07G112200-AP2/ERF-ERF	CiPaw.11G174100-NAC
CiPaw.15G110200-C3H	CiPaw.05G011500-MYB	CiPaw.01G113800-C2H2	CiPaw.16G100600-MYB-related	CiPaw.01G034500-bZIP	CiPaw.16G026000-NAC	CiPaw.15G022900-GRAS	CiPaw.15G075200-C2H2
CiPaw.07G046800-AP2/ERF-AP2	CiPaw.05G016600-C2H2	CiPaw.12G120100-AP2/ERF-ERF	CiPaw.07G087000-HSF	CiPaw.11G182100-GRAS	CiPaw.13G048000-EIL	CiPaw.09G095400-WRKY	CiPaw.06G042100-GRF
CiPaw.13G068200-WRKY	CiPaw.03G011900-AP2/ERF-ERF	CiPaw.03G037200-HB-HD-ZIP	CiPaw.12G064400-PLATZ	CiPaw.07G117500-bZIP	CiPaw.08G021900-bZIP	CiPaw.03G104300-HSF	CiPaw.05G028300-AP2/ERF-ERF
CiPaw.04G146200-Alfin-like	CiPaw.15G051600-MYB	CiPaw.01G077000-bHLH	CiPaw.16G031000-C3H	CiPaw.07G065000-Trihelix	CiPaw.07G192800-AP2/ERF-AP2	CiPaw.03G131300-AP2/ERF-ERF	CiPaw.11G034200-MYB-related
CiPaw.06G127400-bZIP	CiPaw.01G299700-C3H	CiPaw.01G288900-GRAS	CiPaw.11G094300-PLATZ	CiPaw.07G042100-bHLH	CiPaw.15G014100-AP2/ERF-ERF	CiPaw.13G041200-MYB	CiPaw.01G012800-MYB
CiPaw.06G108700-B3-ARF	CiPaw.02G071700-DBP	CiPaw.10G089900-TCP	CiPaw.06G048100-GRAS	CiPaw.10G104800-C2H2	CiPaw.07G130500-PLATZ	CiPaw.05G104800-NAC	CiPaw.04G154000-C3H
CiPaw.10G132600-MYB-related	CiPaw.10G031800-NF-YA	CiPaw.07G227100-HB-KNOX	CiPaw.13G017100-NF-YC	CiPaw.05G041200-TUB	CiPaw.03G213400-HSF	CiPaw.11G139300-HSF	CiPaw.01G065800-MYB-related
CiPaw.01G272100-C2C2-GATA	CiPaw.16G037400-MYB	CiPaw.07G079600-C3H	CiPaw.03G157500-C2H2	CiPaw.07G154500-DBB	CiPaw.06G159000-AP2/ERF-ERF	CiPaw.06G036100-GRF	CiPaw.07G155400-AP2/ERF-ERF
CiPaw.14G038300-bZIP	CiPaw.02G192900-C3H	CiPaw.03G229800-MYB	CiPaw.04G013000-MYB	CiPaw.08G125100-Trihelix	CiPaw.11G211300-WRKY	CiPaw.11G174200-NAC	CiPaw.04G088600-AP2/ERF-ERF
CiPaw.05G207100-NAC	CiPaw.15G176800-C2H2	CiPaw.08G055200-bHLH	CiPaw.15G016500-Trihelix	CiPaw.06G176800-Alfin-like	CiPaw.10G028400-bZIP	CiPaw.03G146000-HB-HD-ZIP	CiPaw.09G050600-bZIP
CiPaw.03G257000-bHLH	CiPaw.12G133200-AP2/ERF-ERF	CiPaw.07G018900-MYB-related	CiPaw.12G121700-NAC	CiPaw.11G111100-GRF	CiPaw.09G013200-bZIP	CiPaw.01G014300-WRKY	CiPaw.16G006500-NAC
CiPaw.15G149300-BBR-BPC	CiPaw.03G140400-AP2/ERF-ERF	CiPaw.12G097700-GRAS	CiPaw.10G085600-NF-YA	CiPaw.05G074200-bZIP	CiPaw.06G172000-bZIP	CiPaw.08G132900-C3H	CiPaw.05G041300-bZIP
CiPaw.10G081800-NF-YB	CiPaw.04G097700-AP2/ERF-ERF	CiPaw.15G114700-bHLH	CiPaw.03G154200-AP2/ERF-ERF	CiPaw.11G034800-bHLH	CiPaw.13G031500-bHLH	CiPaw.09G210200-Trihelix	CiPaw.11G082300-MYB-related
CiPaw.01G004100-MYB-related	CiPaw.06G028700-AP2/ERF-ERF	CiPaw.09G059000-HSF	CiPaw.07G067200-bZIP	CiPaw.14G115700-GRAS	CiPaw.08G019100-C2H2	CiPaw.05G159000-BBR-BPC	CiPaw.10G040300-bZIP
CiPaw.15G066400-B3	CiPaw.10G161600-WRKY	CiPaw.12G034700-C2H2	CiPaw.05G107300-WRKY	CiPaw.03G027200-MYB	CiPaw.03G076500-MYB-related	CiPaw.02G077400-C2C2-GATA	CiPaw.15G073300-NAC
CiPaw.07G100600-TUB	CiPaw.05G102300-B3-ARF	CiPaw.08G024000-MYB	CiPaw.02G063200-HSF	CiPaw.10G084800-GARP-G2-like	CiPaw.03G012400-Whirly	CiPaw.03G021200-WRKY	CiPaw.03G123700-Trihelix
CiPaw.08G100200-TUB	CiPaw.12G114900-TCP		CiPaw.12G013700-MYB	CiPaw.01G276900-NF-YB	CiPaw.03G253500-DDT	CiPaw.06G087200-NAC	CiPaw.12G106500-C2C2-YABBY
CiPaw.05G055200-GARP-G2-like	CiPaw.12G081000-B3-ARF		CiPaw.01G132900-DBP	CiPaw.05G073100-C2C2-GATA	CiPaw.01G231700-MYB-related	CiPaw.04G041800-LOB	CiPaw.02G170400-NAC
CiPaw.04G048300-C2H2	CiPaw.03G245700-C2C2-YABBY		CiPaw.03G068300-MYB	CiPaw.01G136600-WRKY	CiPaw.06G057100-C3H	CiPaw.01G018400-HSF	CiPaw.11G160100-TUB
CiPaw.13G113800-HB-HD-ZIP	CiPaw.05G139000-Whirly		CiPaw.11G200900-GRAS	CiPaw.02G113900-bHLH	CiPaw.05G050700-MYB	CiPaw.13G031100-C2C2-GATA	CiPaw.04G037900-MADS-M-type
CiPaw.16G013000-TUB	CiPaw.09G104700-GRAS		CiPaw.04G054700-TCP	CiPaw.08G065800-C2H2	CiPaw.16G039900-AP2/ERF-ERF	CiPaw.06G125400-bHLH	CiPaw.12G121600-NAC
CiPaw.03G070900-GRAS	CiPaw.02G166100-GRF		CiPaw.09G087400-MYB-related	CiPaw.01G215300-C3H	CiPaw.06G104900-WRKY	CiPaw.08G086500-MYB	CiPaw.05G264100-C2H2
CiPaw.03G218000-HRT	CiPaw.04G001600-bHLH		CiPaw.06G104700-SBP	CiPaw.11G083800-AP2/ERF-ERF	CiPaw.04G013100-C2H2	CiPaw.03G061100-LOB	CiPaw.07G166300-bHLH
CiPaw.01G085700-MYB-related	CiPaw.13G048600-bZIP		CiPaw.09G072600-WRKY	CiPaw.03G019700-C2H2	CiPaw.01G197300-CPP	CiPaw.06G058300-BBR-BPC	CiPaw.10G103400-HSF
CiPaw.03G103800-HB-HD-ZIP	CiPaw.06G081400-Whirly			CiPaw.14G061900-MYB	CiPaw.09G065300-VOZ	CiPaw.02G090100-FAR1	CiPaw.16G012800-Trihelix
CiPaw.14G113900-HB-other	CiPaw.11G093600-bHLH			CiPaw.01G153500-TUB	CiPaw.09G221200-B3	CiPaw.07G056400-DBB	CiPaw.16G002000-MYB
CiPaw.01G221100-NF-YA	CiPaw.12G001500-bHLH			CiPaw.09G064500-B3-ARF	CiPaw.13G141200-C2H2	CiPaw.04G078400-NAC	CiPaw.09G151100-MYB-related
CiPaw.03G269900-GARP-G2-like	CiPaw.08G123400-bHLH			CiPaw.11G157400-BES1	CiPaw.03G128800-C3H	CiPaw.07G168700-zf-HD	CiPaw.10G084900-GARP-G2-like
CiPaw.04G141300-Tify	CiPaw.02G137100-NF-YA			CiPaw.01G295000-LIM	CiPaw.02G113400-AP2/ERF-ERF	CiPaw.13G004300-C2H2	CiPaw.14G053400-WRKY
CiPaw.06G020200-B3	CiPaw.03G112500-FAR1			CiPaw.07G199600-WRKY	CiPaw.12G066900-HSF	CiPaw.12G048800-AP2/ERF-ERF	CiPaw.09G070000-Trihelix
CiPaw.09G174000-MYB-related	CiPaw.10G051900-AP2/ERF-ERF			CiPaw.01G271100-C2H2	CiPaw.01G274600-MYB	CiPaw.10G157100-Trihelix	CiPaw.11G082700-HB-HD-ZIP
CiPaw.13G099200-C2H2	CiPaw.03G102000-AP2/ERF-ERF			CiPaw.02G162100-WRKY	CiPaw.02G093200-NF-YC	CiPaw.01G142600-C2C2-GATA	CiPaw.13G076500-C3H
CiPaw.12G047100-C2C2-GATA	CiPaw.13G109300-C2H2			CiPaw.02G071100-CAMTA	CiPaw.07G123900-SBP	CiPaw.03G028900-HB-HD-ZIP	CiPaw.06G104100-CAMTA
CiPaw.16G051600-B3	CiPaw.05G070400-HB-BELL			CiPaw.12G048700-AP2/ERF-ERF	CiPaw.07G163700-C2C2-GATA	CiPaw.07G137700-RWP-RK	CiPaw.08G012600-bZIP
CiPaw.09G009200-Trihelix	CiPaw.02G151200-Trihelix			CiPaw.13G058000-FAR1	CiPaw.04G181300-bZIP	CiPaw.05G007300-bZIP	CiPaw.03G025400-C2C2-Dof
CiPaw.12G064800-bHLH	CiPaw.02G077700-GARP-ARR-B			CiPaw.01G186700-bHLH	CiPaw.15G131700-MYB	CiPaw.01G106900-bHLH	CiPaw.12G064000-bHLH
CiPaw.08G060400-bZIP	CiPaw.10G062900-FAR1			CiPaw.13G114300-C2C2-GATA	CiPaw.01G266000-NAC	CiPaw.07G211500-WRKY	CiPaw.03G058100-TCP
CiPaw.08G107000-OFP	CiPaw.07G050700-bZIP			CiPaw.07G171900-GRF	CiPaw.03G284000-C2C2-CO-like	CiPaw.09G028100-C2H2	CiPaw.01G214700-Trihelix
CiPaw.09G122300-Tify	CiPaw.02G016900-GRAS			CiPaw.14G081100-HB-HD-ZIP	CiPaw.04G049100-MYB-related	CiPaw.06G106800-NAC	CiPaw.10G031700-C3H
CiPaw.11G077500-BES1	CiPaw.07G218200-Tify			CiPaw.02G045300-MYB-related	CiPaw.14G018500-Trihelix	CiPaw.13G031900-C2H2	CiPaw.02G015500-C2H2
CiPaw.02G014200-HB-BELL	CiPaw.01G047500-zf-HD			CiPaw.12G079500-C2C2-Dof	CiPaw.15G017200-bZIP	CiPaw.08G004200-C2C2-CO-like	CiPaw.01G035000-C2H2
CiPaw.05G171000-TCP	CiPaw.01G040300-zf-HD			CiPaw.05G188300-C2H2	CiPaw.06G122000-bZIP	CiPaw.02G007000-WRKY	CiPaw.01G142900-GARP-ARR-B
CiPaw.08G052800-bHLH	CiPaw.02G163900-TUB			CiPaw.09G021200-HB-BELL	CiPaw.09G062700-AP2/ERF-ERF	CiPaw.13G090400-GARP-G2-like	CiPaw.02G054500-FAR1
CiPaw.08G166100-NF-YC	CiPaw.11G057600-AP2/ERF-ERF			CiPaw.02G100500-bHLH	CiPaw.11G118400-B3-ARF	CiPaw.05G132200-NAC	CiPaw.04G131200-AP2/ERF-ERF
CiPaw.06G044400-C2C2-Dof	CiPaw.04G195900-GRAS			CiPaw.04G103800-HB-HD-ZIP	CiPaw.04G106900-C2H2	CiPaw.05G250100-HB-HD-ZIP	CiPaw.10G059200-Trihelix
CiPaw.10G165200-WRKY	CiPaw.07G152500-B3-ARF			CiPaw.06G077600-MYB-related	CiPaw.15G181600-HB-KNOX	CiPaw.08G041800-AP2/ERF-ERF	CiPaw.02G053200-DBB
CiPaw.01G112200-bHLH	CiPaw.08G099400-C3H			CiPaw.12G080700-RWP-RK	CiPaw.06G144200-MYB	CiPaw.09G054000-NAC	CiPaw.01G127700-WRKY
CiPaw.11G081800-AP2/ERF-ERF	CiPaw.16G103300-B3-ARF			CiPaw.04G116800-HB-HD-ZIP	CiPaw.09G214900-AP2/ERF-ERF	CiPaw.09G055100-C2C2-Dof	CiPaw.01G116400-HSF
CiPaw.07G003300-RWP-RK	CiPaw.03G174500-AP2/ERF-ERF			CiPaw.01G150900-C3H	CiPaw.02G145900-MYB-related	CiPaw.12G058800-SRS	CiPaw.15G001700-MYB
CiPaw.14G078400-B3-ARF	CiPaw.14G092400-C2C2-YABBY			CiPaw.04G040200-MYB	CiPaw.12G043800-NF-YC	CiPaw.07G059600-CSD	CiPaw.02G007200-AP2/ERF-AP2
CiPaw.09G059400-C2C2-LSD	CiPaw.11G084000-AP2/ERF-ERF			CiPaw.13G032700-GRAS	CiPaw.07G007200-GeBP	CiPaw.02G141800-C2C2-Dof	CiPaw.11G144300-GRF
CiPaw.02G121300-Tify	CiPaw.07G157200-bZIP			CiPaw.03G024500-NAC	CiPaw.05G190400-Tify	CiPaw.14G050700-bZIP	CiPaw.13G169400-MYB-related
CiPaw.10G017900-HB-BELL	CiPaw.07G206700-MYB			CiPaw.01G066400-WRKY	CiPaw.04G038100-MADS-M-type	CiPaw.11G046500-NAC	CiPaw.03G136800-bZIP
CiPaw.06G020300-B3	CiPaw.03G278500-GRAS			CiPaw.04G006200-B3-ARF	CiPaw.05G133500-C2C2-Dof	CiPaw.15G043400-HB-HD-ZIP	CiPaw.07G213700-C2H2
CiPaw.06G039200-NAC	CiPaw.06G172500-AP2/ERF-ERF			CiPaw.10G025800-HB-HD-ZIP	CiPaw.13G024400-Trihelix	CiPaw.10G133600-B3-ARF	CiPaw.09G115900-C3H
CiPaw.07G131900-FAR1	CiPaw.13G081200-MYB-related			CiPaw.12G111200-BES1	CiPaw.08G157500-C2C2-GATA	CiPaw.01G050800-AP2/ERF-ERF	CiPaw.11G044300-MYB
CiPaw.01G218500-GRF	CiPaw.08G074100-RWP-RK			CiPaw.01G002300-bZIP	CiPaw.13G170100-C3H	CiPaw.10G053100-NAC	CiPaw.08G061100-HB-BELL
CiPaw.08G056900-C2C2-GATA	CiPaw.09G194200-GRAS			CiPaw.09G219200-OFP	CiPaw.02G175200-MYB-related	CiPaw.06G107400-C2C2-CO-like	CiPaw.03G195300-Trihelix
CiPaw.03G207600-GRF	CiPaw.12G084300-WRKY			CiPaw.03G122600-NAC	CiPaw.13G164300-bHLH	CiPaw.09G007000-Trihelix	CiPaw.13G046800-C2C2-Dof
CiPaw.07G100000-B3-ARF	CiPaw.11G088000-GARP-ARR-B			CiPaw.05G103600-Tify	CiPaw.08G049300-LOB	CiPaw.10G005900-Trihelix	CiPaw.03G158300-WRKY
CiPaw.07G171500-bHLH	CiPaw.03G208600-MYB			CiPaw.02G070500-SBP	CiPaw.01G078300-MYB	CiPaw.01G131100-CAMTA	CiPaw.05G226500-CSD
CiPaw.14G072200-C2H2	CiPaw.03G203100-AP2/ERF-ERF			CiPaw.04G047600-MYB	CiPaw.05G108000-CAMTA	CiPaw.10G117400-MYB
CiPaw.12G083900-AP2/ERF-ERF	CiPaw.11G123000-WRKY			CiPaw.01G142200-FAR1	CiPaw.11G098900-bZIP	CiPaw.11G150100-C2C2-YABBY
CiPaw.14G026600-C2C2-YABBY	CiPaw.03G162100-MYB-related			CiPaw.06G129000-C2C2-GATA	CiPaw.09G121500-TCP	CiPaw.02G181400-C2H2
CiPaw.03G016300-AP2/ERF-ERF	CiPaw.02G001100-GRF			CiPaw.03G265800-NAC	CiPaw.04G068700-C3H	CiPaw.04G015600-NAC
CiPaw.13G008300-MADS-MIKC	CiPaw.12G061800-NAC			CiPaw.14G081800-C2C2-GATA	CiPaw.11G105900-Trihelix	CiPaw.06G143600-TCP
CiPaw.13G047400-AP2/ERF-AP2	CiPaw.03G019800-zf-HD			CiPaw.06G086100-GARP-G2-like	CiPaw.09G115300-NF-YA	CiPaw.01G055100-HB-HD-ZIP
CiPaw.11G182400-C2H2	CiPaw.14G098600-NAC			CiPaw.16G080300-C2C2-Dof	CiPaw.08G078700-PLATZ	CiPaw.08G093000-AP2/ERF-ERF
CiPaw.13G145300-MYB	CiPaw.07G176400-LOB			CiPaw.05G194400-GRAS	CiPaw.01G098000-DBB	CiPaw.02G034700-WRKY
CiPaw.03G059300-MYB	CiPaw.04G068100-AP2/ERF-ERF			CiPaw.03G004300-NAC	CiPaw.10G042900-bZIP	CiPaw.10G141900-C2H2
CiPaw.02G135700-GRF	CiPaw.15G040000-HB-BELL			CiPaw.09G133500-MADS-MIKC	CiPaw.15G151000-MYB-related	CiPaw.08G032100-bHLH
CiPaw.04G188000-GRAS	CiPaw.03G247400-MYB			CiPaw.08G007200-GARP-ARR-B	CiPaw.06G042500-HB-HD-ZIP	CiPaw.10G073300-WRKY
CiPaw.07G188700-C2C2-CO-like	CiPaw.05G090800-NAC			CiPaw.08G140800-AP2/ERF-AP2	CiPaw.16G014000-bZIP	CiPaw.07G038200-MYB
CiPaw.15G183700-C2H2	CiPaw.04G067900-AP2/ERF-ERF			CiPaw.14G060600-C2H2	CiPaw.05G261900-MYB-related	CiPaw.07G119500-WRKY
CiPaw.13G117200-MYB-related	CiPaw.03G102100-AP2/ERF-ERF			CiPaw.01G254500-WRKY	CiPaw.04G147800-MYB-related	CiPaw.15G003900-AP2/ERF-RAV
CiPaw.15G112800-MYB	CiPaw.03G208900-MYB			CiPaw.05G107700-MADS-MIKC	CiPaw.03G162800-C3H	CiPaw.10G003900-Trihelix
CiPaw.16G032200-bHLH	CiPaw.04G009900-AP2/ERF-ERF			CiPaw.02G045800-NAC	CiPaw.15G053900-AP2/ERF-ERF	CiPaw.02G008400-HSF
CiPaw.07G197800-bHLH	CiPaw.04G068000-AP2/ERF-ERF			CiPaw.11G191100-MYB	CiPaw.13G165200-EIL	CiPaw.12G012400-NAC
CiPaw.14G025900-GRAS	CiPaw.06G117300-NAC			CiPaw.04G010500-AP2/ERF-ERF	CiPaw.05G216400-HSF	CiPaw.11G084200-AP2/ERF-ERF
CiPaw.02G173600-C2C2-GATA	CiPaw.08G041900-AP2/ERF-ERF			CiPaw.01G216300-Tify	CiPaw.05G199500-C2C2-Dof	CiPaw.05G206500-NAC
CiPaw.01G016500-bHLH	CiPaw.11G141400-AP2/ERF-ERF			CiPaw.03G018700-MADS-MIKC	CiPaw.02G015400-bZIP	CiPaw.09G069700-C2C2-Dof
CiPaw.05G068100-bZIP	CiPaw.12G098500-AP2/ERF-ERF			CiPaw.07G209100-bZIP	CiPaw.14G010800-NF-YC	CiPaw.07G227700-AP2/ERF-ERF
CiPaw.10G053400-B3-ARF	CiPaw.12G098600-AP2/ERF-ERF			CiPaw.01G015100-AP2/ERF-AP2	CiPaw.07G153000-BBR-BPC	CiPaw.13G106500-LOB
CiPaw.11G152700-GRAS	CiPaw.14G098500-NAC			CiPaw.03G161300-HB-HD-ZIP	CiPaw.05G214400-PLATZ	CiPaw.07G055400-C2C2-GATA
CiPaw.04G002000-B3	CiPaw.15G063900-MYB			CiPaw.02G173700-B3-ARF	CiPaw.01G023300-GARP-G2-like	CiPaw.14G025100-C2H2
CiPaw.09G062600-AP2/ERF-ERF				CiPaw.06G007700-WRKY	CiPaw.04G036900-C2H2	CiPaw.06G105800-TCP
CiPaw.02G189300-LIM				CiPaw.13G129300-HB-BELL	CiPaw.13G092300-GRAS	CiPaw.12G025400-bHLH
CiPaw.08G055800-MYB-related				CiPaw.03G099900-MADS-MIKC	CiPaw.01G150700-MYB-related	CiPaw.15G130500-LOB
[truncated: 112 more rows]

## Sheet: Table S9
Table S9. Specific primers for qRT-PCR assay.
[truncated: 23 more rows]

[truncated: 1 more sheets: Table S10]
